# Supplementary material for: Pharmacogenetics of Donepezil and Memantine in Healthy Subjects
Source: J Pers Med. 2022 May 13;12(5):788. doi: 10.3390/jpm12050788 (PMC9145014; doi:10.3390/jpm12050788)
Supplement: Supplementary file 1 [file jpm-12-00788-s001.zip]

Archive with 5 entries (5 files):
- 2 Supplementart Table 3.xlsx
- 3 Supplementary Table 4 revised.xlsx
- 4 Supplementart Table 5.xlsx
- 5 Supplementart Table 6 revised.xlsx
- jpm-1702195-supplementaryS1.pdf
