# Supplementary material for: Pharmacogenetics of Donepezil and Memantine in Healthy Subjects
Source: J Pers Med. 2022 May 13;12(5):788. doi: 10.3390/jpm12050788 (PMC9145014; doi:10.3390/jpm12050788)
Supplement: Supplementary file 1 [file jpm-12-00788-s001.zip › 2 Supplementart Table 3.xlsx]

## Sheet: 3A) Normality test
Table S3A) Results of the normality test of the pharmacokinetic parameters,
Memantine
	Shapiro-Wilk				Shapiro-Wilk
	Statistics	Significance			Statistics	Significance
AUC (ng* h/mL)	0.924	0.063		AUC (ng * h/mL)	0.928	0.078
AUC/DW (ng * h * mg/mL * kg)	0.952	0.287		AUC/DW (ng * h x mg/mL * kg)	0.95	0.251
Tmax (h)	0.967	0.57		Tmax (h)	0.889	0.01
Cmax (pg/mL)	0.954	0.313		Cmax (pg/mL)	0.964	0.518
Cmax/DW (ng * mg/mL * kg)	0.993	0.999		Cmax/DW (ng * mg/mL * kg)	0.961	0.452
Vd/F (L/kg)	0.918	0.046		Vd/F (L/kg)	0.971	0.686
Cl/F (L/h * kg)	0.967	0.572		Cl/F (L/h * kg)	0.93	0.087
T½ (h)	0.991	0.998		T½ (h)	0.967	0.577

## Sheet: 3B) Memantine
Table S3B) Summary of the genotypes and phenotypes that did not show a significant association with memantine’s pharmacokinetic parameters in the univariate analysis.
ABCB1				rs10280101 (ABCB1)				rs11983225 (ABCB1)				rs12720067 (ABCB1)				rs3842 (ABCB1)				rs4148737 (ABCB1)				rs4728709 (ABCB1)				rs5128 ( APOC3 )				rs6265 (BDNF )				rs13306278 (COMT)				rs4680 (COMT)				CYP1A2				CYP2B6
Parameter	Genotype/Phenotype	N	Mean ± SD	Parameter	Genotype/Phenotype	N	Mean ± SD	Parameter	Genotype/Phenotype	N	Mean ± SD	Parameter	Genotype/Phenotype	N	Mean ± SD	Parameter	Genotype/Phenotype	N	Mean ± SD	Parameter	Genotype/Phenotype	N	Mean ± SD	Parameter	Genotype/Phenotype	N	Mean ± SD	Parameter	Genotype/Phenotype	N	Mean ± SD	Parameter	Genotype/Phenotype	N	Mean ± SD	Parameter	Genotype/Phenotype	N	Mean ± SD	Parameter	Genotype/Phenotype	N	Mean ± SD	Parameter	Genotype/Phenotype	N	Mean ± SD	Parameter	Genotype/Phenotype
AUC (ng* h/mL)	Wt	6	1239.59 ± 331.22	AUC (ng * h/mL)	A/A	16	989.43 ± 267.02	AUC (ng * h/mL)	T/T	16	989.43 ± 267.02	AUC (ng * h/mL)	C/C	18	975.77 ± 257.62	AUC (ng * h/mL)	T/T	20	1044.58 ± 283.98	AUC (ng* h/mL)	T/T	6	876.88 ± 169.59	AUC (ng * h/mL)	A/G	8	994.65 ± 321.39	AUC (ng * h/mL)	C/C	20	1028.63 ± 244.09	AUC (ng * h/mL)	C/C	22	1031.29 ± 274.24	AUC (ng * h/mL)	C/C	19	1029.3 ± 280.39	AUC (ng * h/mL)	G/G	12	954.58 ± 289.85	AUC (ng * h/mL)	UM	22	1023.65 ± 276.64	AUC (ng * h/mL)	NM
	Het	4	987.18 ± 128.91		A/C	9	1085.67 ± 261.92		T/C	9	1085.67 ± 261.92		C/T	7	1148.3 ± 256.07		T/C	5	942.04 ± 156		T/C	17	1045.31 ± 261.81		G/G	17	1037.92 ± 242.18		C/G	5	1005.86 ± 366.61		C/T	3	971.13 ± 203.36		C/T	6	1007.53 ± 225.54		G/A	12	1110.62 ± 225.2		PM	3	1027.23 ± 179.59		IM
	Mut	15	947.71 ± 223.88		Total	25	1024.07 ± 263.92		Total	25	1024.07 ± 263.92		Total	25	1024.07 ± 263.92		Total	25	1024.07 ± 263.92		C/C	2	1285.15 ± 396.4		Total	25	1024.07 ± 263.92		Total	25	1024.07 ± 263.92		Total	25	1024.07 ± 263.92		Total	25	1024.07 ± 263.92		A/A	1	819.52 ± 0		Total	25	1024.07 ± 263.92		PM
	Total	25	1024.07 ± 263.92	AUC/dW(ng * h * mg/mL * kg)	A/A	16	6858.85 ± 1284.47	AUC/dW(ng * h * mg/mL * kg)	T/T	16	6858.85 ± 1284.47	AUC/dW(ng * h * mg/mL * kg)	C/C	18	6800.15 ± 1312.62	AUC/dW(ng * h * mg/mL * kg)	T/T	20	6965.09 ± 1387.92		Total	25	1024.07 ± 263.92	AUC/dW(ng * h * mg/mL * kg)	A/G	8	7004.08 ± 1578.99	AUC/dW(ng * h * mg/mL * kg)	C/C	20	6905.17 ± 1253.83	AUC/dW(ng * h * mg/mL * kg)	C/C	22	6915.93 ± 1275.29	AUC/dW(ng * h * mg/mL * kg)	C/C	19	7026.3 ± 1400.96		Total	25	1024.07 ± 263.92	AUC/dW(ng * h * mg/mL * kg)	UM	22	6817.11 ± 1308.13		Total
AUC/dW(ng * h * mg/mL * kg)	Wt	6	7489.58 ± 2034.43		A/C	9	6971.63 ± 1269.83		T/C	9	6971.63 ± 1269.83		C/T	7	7154.79 ± 1139.92		T/C	5	6636.89 ± 415.27	AUC/dW(ng * h * mg/mL * kg)	T/T	6	6496.54 ± 937.35		G/G	17	6850.22 ± 1121.93		C/G	5	6876.57 ± 1400.7		C/T	3	6778.62 ± 1326.14		C/T	6	6497.75 ± 472.97	AUC/dW(ng * h * mg/mL * kg)	G/G	12	6523.88 ± 1270.9		PM	3	7503.29 ± 520.87	AUC/dW(ng * h * mg/mL * kg)	NM
	Het	4	6322.56 ± 697.1		Total	25	6899.45 ± 1253.68		Total	25	6899.45 ± 1253.68		Total	25	6899.45 ± 1253.68		Total	25	6899.45 ± 1253.68		T/C	17	6877.08 ± 1126.02		Total	25	6899.45 ± 1253.68		Total	25	6899.45 ± 1253.68		Total	25	6899.45 ± 1253.68		Total	25	6899.45 ± 1253.68		G/A	12	7300.22 ± 1215.14		Total	25	6899.45 ± 1253.68		IM
	Mut	15	6817.24 ± 927.61	Tmax (h)	A/A	16	5.32 ± 2.11	Tmax (h)	T/T	16	5.32 ± 2.11	Tmax (h)	C/C	18	5.29 ± 1.98	Tmax (h)	T/T	20	5.07 ± 2.03		C/C	2	8298.35 ± 2853.87	Tmax (h)	A/G	8	6.06 ± 1.72	Tmax (h)	C/C	20	5.83 ± 2.13	Tmax (h)	C/C	22	5.4 ± 2.07	Tmax (h)	C/C	19	5.57 ± 2.08		A/A	1	6597.19 ± 0	Tmax (h)	UM	22	5.72 ± 2.04		PM
	Total	25	6899.45 ± 1253.68		A/C	9	5.83 ± 2.37		T/C	9	5.83 ± 2.37		C/T	7	6.07 ± 2.69		T/C	5	7.25 ± 2.01		Total	25	6899.45 ± 1253.68		G/G	17	5.25 ± 2.36		C/G	5	4.2 ± 2.02		C/T	3	6.25 ± 3.25		C/T	6	5.29 ± 2.64		Total	25	6899.45 ± 1253.68		PM	3	3.91 ± 2.89		Total
Tmax (h)	Wt	6	6.41 ± 2.5		Total	25	5.51 ± 2.17		Total	25	5.51 ± 2.17		Total	25	5.51 ± 2.17		Total	25	5.51 ± 2.17	Tmax (h)	T/T	6	4.66 ± 1.69		Total	25	5.51 ± 2.17		Total	25	5.51 ± 2.17		Total	25	5.51 ± 2.17		Total	25	5.51 ± 2.17	Tmax (h)	G/G	12	4.95 ± 1.68		Total	25	5.51 ± 2.17	Tmax (h)	NM
	Het	4	6.81 ± 1.16	C max (pg/mL)	A/A	16	15.17 ± 3.6	C max (pg/mL)	T/T	16	15.17 ± 3.6	C max (pg/mL)	C/C	18	15.05 ± 3.4	C max (pg/mL)	T/T	20	16.11 ± 3.64		T/C	17	5.54 ± 2.3	C max (pg/mL)	A/G	8	14.82 ± 3.18	C max (pg/mL)	C/C	20	15.41 ± 3.18	C max (pg/mL)	C/C	22	15.8 ± 3.75	C max (pg/mL)	C/C	19	15.34 ± 3.33		G/A	12	5.77 ± 2.44	C max (pg/mL)	UM	22	15.63 ± 3.48		IM
	Mut	15	4.8 ± 2.05		A/C	9	16.43 ± 3.52		T/C	9	16.43 ± 3.52		C/T	7	17.1 ± 3.75		T/C	5	13.68 ± 2.57		C/C	2	7.75 ± 0.35		G/G	17	16 ± 3.74		C/G	5	16.46 ± 5.13		C/T	3	14.29 ± 0.54		C/T	6	16.52 ± 4.38		A/A	1	9 ± 0		PM	3	15.58 ± 4.92		PM
	Total	25	5.51 ± 2.17		Total	25	15.62 ± 3.55		Total	25	15.62 ± 3.55		Total	25	15.62 ± 3.55		Total	25	15.62 ± 3.55		Total	25	5.51 ± 2.17		Total	25	15.62 ± 3.55		Total	25	15.62 ± 3.55		Total	25	15.62 ± 3.55		Total	25	15.62 ± 3.55		Total	25	5.51 ± 2.17		Total	25	15.62 ± 3.55		Total
C max (pg/mL)	Wt	6	17.16 ± 3.03	C max/dW (ng * mg/mL * kg)	A/A	16	104.8 ± 9.56	C max/dW (ng * mg/mL * kg)	T/T	16	104.8 ± 9.56	C max/dW (ng * mg/mL * kg)	C/C	18	104.47 ± 9.91	C max/dW (ng * mg/mL * kg)	T/T	20	107.21 ± 12.12	C max (pg/mL)	T/T	6	14.95 ± 3.28	C max/dW (ng * mg/mL * kg)	A/G	8	104.81 ± 9.66	C max/dW (ng * mg/mL * kg)	C/C	20	103.19 ± 11.18	C max/dW (ng * mg/mL * kg)	C/C	22	105.54 ± 11.57	C max/dW (ng * mg/mL * kg)	C/C	19	104.46 ± 10.56	C max (pg/mL)	G/G	12	15.12 ± 3.33	C max/dW (ng x mg/mL x kg)	UM	22	104.15 ± 11.83	C max (pg/mL)	NM
	Het	4	16.35 ± 4.07		A/C	9	105.62 ± 17.56		T/C	9	105.62 ± 17.56		C/T	7	106.7 ± 18.92		T/C	5	96.64 ± 12.25		T/C	17	15.63 ± 3.85		G/G	17	105.23 ± 14.11		C/G	5	112.73 ± 16.6		C/T	3	101.84 ± 22.29		C/T	6	107.13 ± 18.98		G/A	12	16.38 ± 3.82		PM	3	112.05 ± 19.19		IM
	Mut	15	14.81 ± 3.59		Total	25	105.1 ± 12.65		Total	25	105.1 ± 12.65		Total	25	105.1 ± 12.65		Total	25	105.1 ± 12.65		C/C	2	17.56 ± 0.99		Total	25	105.1 ± 12.65		Total	25	105.1 ± 12.65		Total	25	105.1 ± 12.65		Total	25	105.1 ± 12.65		A/A	1	12.49 ± 0		Total	25	105.1 ± 12.65		PM
	Total	25	15.62 ± 3.55	T½ (h)	A/A	16	45.69 ± 8.86	T½ (h)	T/T	16	45.69 ± 8.86	T½ (h)	C/C	18	45.21 ± 8.7	T½ (h)	T/T	20	45.64 ± 9.67		Total	25	15.62 ± 3.55	T½ (h)	A/G	8	45.34 ± 8.92	T½ (h)	C/C	20	46.27 ± 9.03	T½ (h)	C/C	22	45.4 ± 9	T½ (h)	C/C	19	46.41 ± 9.53		Total	25	15.62 ± 3.55	T½ (h)	UM	22	45.43 ± 9.11		Total
C max/dW (ng * mg/mL * kg)	Wt	6	104 ± 18.67		A/C	9	45.47 ± 9.71		T/C	9	45.47 ± 9.71		C/T	7	46.64 ± 10.28		T/C	5	45.49 ± 6.22	C max*/dW (ng * mg/mL * kg)	T/T	6	110.06 ± 13.53		G/G	17	45.74 ± 9.27		C/G	5	42.96 ± 9.18		C/T	3	47.11 ± 10.55		C/T	6	43.07 ± 7.04	C max/dW (ng x mg/mL x kg)	G/G	12	103.82 ± 10.34		PM	3	46.92 ± 9.56	C max/dW (ng * mg/mL * kg)	NM
	Het	4	102.3 ± 4.32		Total	25	45.61 ± 8.97		Total	25	45.61 ± 8.97		Total	25	45.61 ± 8.97		Total	25	45.61 ± 8.97		T/C	17	102.43 ± 12.31		Total	25	45.61 ± 8.97		Total	25	45.61 ± 8.97		Total	25	45.61 ± 8.97		Total	25	45.61 ± 8.97		G/A	12	106.75 ± 15.35		Total	25	45.61 ± 8.97		IM
	Mut	15	106.28 ± 11.9	Vd/F (L/kg)	A/A	16	9.62 ± 0.86	Vd/F (L/kg)	T/T	16	9.62 ± 0.86	Vd/F (L/kg)	C/C	18	9.62 ± 0.85	Vd/F (L/kg)	T/T	20	9.47 ± 0.96		C/C	2	112.87 ± 10.61	Vd/F (L/kg)	A/G	8	9.39 ± 0.73	Vd/F (L/kg)	C/C	20	9.68 ± 0.99	Vd/F (L/kg)	C/C	22	9.49 ± 0.95	Vd/F (L/kg)	C/C	19	9.55 ± 0.85		A/A	1	100.6 ± 0	Vd/F (L/kg)	UM	22	9.64 ± 1.01		PM
	Total	25	105.1 ± 12.65		A/C	9	9.44 ± 1.37		T/C	9	9.44 ± 1.37		C/T	7	9.4 ± 1.52		T/C	5	9.9 ± 1.42		Total	25	105.1 ± 12.65		G/G	17	9.63 ± 1.18		C/G	5	9.06 ± 1.25		C/T	3	10.06 ± 1.8		C/T	6	9.59 ± 1.62		Total	25	105.1 ± 12.65		PM	3	8.97 ± 1.32		Total
T½ (h)	Wt	6	50.18 ± 11.9		Total	25	9.56 ± 1.05		Total	25	9.56 ± 1.05		Total	25	9.56 ± 1.05		Total	25	9.56 ± 1.05	T½ (h)	T/T	6	40.11 ± 5.27		Total	25	9.56 ± 1.05		Total	25	9.56 ± 1.05		Total	25	9.56 ± 1.05		Total	25	9.56 ± 1.05	T½ (h)	G/G	12	43.46 ± 8.39		Total	25	9.56 ± 1.05	T½ (h)	NM
	Het	4	40 ± 5.64	Cl/F (L/h * kg)	A/A	16	0.15 ± 0.02	Cl/F (L/h * kg)	T/T	16	0.15 ± 0.02	Cl/F (L/h * kg)	C/C	18	0.15 ± 0.02	Cl/F (L/h * kg)	T/T	20	0.14 ± 0.02		T/C	17	47.06 ± 8.93	Cl/F (L/h * kg)	A/G	8	0.14 ± 0.02	Cl/F (L/h * kg)	C/C	20	0.14 ± 0.02	Cl/F (L/h * kg)	C/C	22	0.14 ± 0.02	Cl/F (L/h * kg)	C/C	19	0.14 ± 0.02		G/A	12	48.02 ± 9.64	Cl/F (L/h x kg)	UM	22	0.15 ± 0.02		IM
	Mut	15	45.28 ± 7.91		A/C	9	0.14 ± 0.02		T/C	9	0.14 ± 0.02		C/T	7	0.14 ± 0.02		T/C	5	0.15 ± 0		C/C	2	49.81 ± 16.3		G/G	17	0.15 ± 0.02		C/G	5	0.15 ± 0.02		C/T	3	0.15 ± 0.02		C/T	6	0.15 ± 0.01		A/A	1	42.44 ± 0		PM	3	0.13 ± 0		PM
	Total	25	45.61 ± 8.97		Total	25	0.14 ± 0.02		Total	25	0.14 ± 0.02		Total	25	0.14 ± 0.02		Total	25	0.14 ± 0.02		Total	25	45.61 ± 8.97		Total	25	0.14 ± 0.02		Total	25	0.14 ± 0.02		Total	25	0.14 ± 0.02		Total	25	0.14 ± 0.02		Total	25	45.61 ± 8.97		Total	25	0.14 ± 0.02		Total
Vd/F (L/kg)	Wt	6	9.79 ± 1.44																	Vd/F (L/kg)	T/T	6	8.96 ± 0.94																	Vd/F (L/kg)	G/G	12	9.64 ± 0.79					Vd/F (L/kg)	NM
	Het	4	9.11 ± 0.32																		T/C	17	9.87 ± 1.02																		G/A	12	9.5 ± 1.32						IM
	Mut	15	9.58 ± 1.01																		C/C	2	8.68 ± 0.16																		A/A	1	9.27 ± 0						PM
	Total	25	9.56 ± 1.05																		Total	25	9.56 ± 1.05																		Total	25	9.56 ± 1.05						Total
Cl/F (L/h * kg)	Wt	6	0.14 ± 0.03																	Cl/F (L/h * kg)	T/T	6	0.15 ± 0.02																	Cl/F (L/h * kg)	G/G	12	0.15 ± 0.02					Cl/F (L/h * kg)	NM
	Het	4	0.16 ± 0.01																		T/C	17	0.14 ± 0.02																		G/A	12	0.14 ± 0.02						IM
	Mut	15	0.14 ± 0.02																		C/C	2	0.12 ± 0.04																		A/A	1	0.15 ± 0						PM
	Total	25	0.14 ± 0.02																		Total	25	0.14 ± 0.02																		Total	25	0.14 ± 0.02						Total
[truncated: 66 more columns]

## Sheet: 3C) Donepezil
Table S3C) Summary of the genotypes and phenotypes that did not show a significant association with donepezil’s pharmacokinetic parameters in the univariate analysis.
ABCB1				rs10276036 (ABCB1)				rs12720067 (ABCB1)				rs4148737 (ABCB1 )				rs1800544 (ADRA2A)				rs6265 (BDNF)				rs13306278 (COMT )				CYP1A2				CYP2B6				CYP2C19				rs35599367 (CYP3A422)				rs4646438 (CYP3A4*6)				rs776746 (CYP3A5 3)
Parameter	Genotype/Phenotype	N	Mean ± SD	Parameter	Genotype/Phenotype	N	Mean ± SD	Parameter	Genotype/Phenotype	N	Mean ± SD	Parameter	Genotype/Phenotype	N	Mean ± SD	Parameter	Genotype/Phenotype	N	Mean ± SD	Parameter	Genotype/Phenotype	N	Mean ± SD	Parameter	Genotype/Phenotype	N	Mean ± SD	Parameter	Genotype/Phenotype	N	Mean ± SD	Parameter	Genotype/Phenotype	N	Mean ± SD	Parameter	Genotype/Phenotype	N	Mean ± SD	Parameter	Genotype/Phenotype	N	Mean ± SD	Parameter	Genotype/Phenotype	N	Mean ± SD	Parameter	Genotype/Phenotype
AUC (ng * h/mL)	Wt	6	730.13 ± 237.39	AUC (ng * h/mL)	T/T	9	687.71 ± 201	AUC (ng * h/mL)	C/C	18	648.9 ± 235.45	AUC (ng * h/mL)	T/T	6	536.31 ± 121.72	AUC (ng * h/mL)	C/C	7	626.22 ± 189.98	AUC (ng * h/mL)	C/C	22	661.68 ± 217.71	AUC (ng * h/mL)	UM	19	664.42 ± 219.99	AUC (ng * h/mL)	UM	22	UM	AUC (ng * h/mL)	NM	11	676.52 ± 214.57	AUC (ng * h/mL)	UM	5	565.01 ± 212.74	AUC (ng * h/mL)	C/C	24	660.38 ± 208.88	AUC (ng * h/mL)	T/T	24	660.38 ± 208.88	AUC (ng * h/mL)	T/C
	Het	4	728.3 ± 256.82		T/C	15	643.98 ± 218.7		C/T	7	660.95 ± 128.96		T/C	17	667.42 ± 208.09		C/G	15	631.73 ± 207.78		C/T	3	583.31 ± 125.27		PM	6	613.81 ± 178.98		PM	3	PM		IM	13	633.95 ± 218.12		NM	14	699.24 ± 232.66		C/T	1	457.78 ± 0		TT/T	1	457.78 ± 0		C/C
	Mut	15	600.85 ± 182.08		C/C	1	457.78 ± 0		Total	25	652.27 ± 208.46		C/C	2	871.42 ± 308.87		G/G	3	815.8 ± 255.62		Total	25	652.27 ± 208.46		Total	25	652.27 ± 208.46		Total	25	Total		PM	1	623.71 ± 0		IM	6	615.4 ± 127.36		Total	25	652.27 ± 208.46		Total	25	652.27 ± 208.46		Total
	Total	25	652.27 ± 208.46		Total	25	652.27 ± 208.46		C/C	18	4461.29 ± 1156.82		Total	25	652.27 ± 208.46		Total	25	652.27 ± 208.46		C/C	22	4405.18 ± 1039.11		UM	19	4512.16 ± 1123.67		UM	22	UM		Total	25	652.27 ± 208.46		Total	25	652.27 ± 208.46		C/C	24	4413.17 ± 1058.8		T/T	24	4413.17 ± 1058.8		T/C
AUC/dW(ng * h * mg/mL * kg)	Wt	6	4449.18 ± 1619.33	AUC/dW(ng * h * mg/mL * kg)	T/T	9	4362.53 ± 1306.08	AUC/dW(ng * h * mg/mL * kg)	C/T	7	4155.37 ± 753.66	AUC/dW(ng * h * mg/mL * kg)	T/T	6	3964.3 ± 656.18	AUC/dW(ng * h * mg/mL * kg)	C/C	7	4272.76 ± 852.96	AUC/dW(ng * h * mg/mL * kg)	C/T	3	4158.98 ± 1377.53	AUC/dW(ng * h * mg/mL * kg)	PM	6	3943.3 ± 696.66	AUC/dW(ng * h * mg/mL * kg)	PM	3	PM	AUC/dW(ng * h * mg/mL * kg)	NM	11	4488 ± 1027.47	AUC/dW(ng * h * mg/mL * kg)	UM	5	4010.62 ± 933.53	AUC/dW(ng * h * mg/mL * kg)	C/T	1	3474.6 ± 0	AUC/dW(ng * h * mg/mL * kg)	TT/T	1	3474.6 ± 0	AUC/dW(ng * h * mg/mL * kg)	C/C
	Het	4	4536.55 ± 784.85		T/C	15	4443.56 ± 929.69		Total	25	4375.63 ± 1053.36		T/C	17	4373.04 ± 984.22		C/G	15	4308.76 ± 963.49		Total	25	4375.63 ± 1053.36		Total	25	4375.63 ± 1053.36		Total	25	Total		IM	13	4307.2 ± 1145.75		NM	14	4290.31 ± 1154.6		Total	25	4375.63 ± 1053.36		Total	25	4375.63 ± 1053.36		Total
	Mut	15	4303.3 ± 904.6		C/C	1	3474.6 ± 0		C/C	18	2.33 ± 0.69		C/C	2	5631.7 ± 2192.51		G/G	3	4950.05 ± 2017.07		C/C	22	2.25 ± 0.69		UM	19	2.27 ± 0.71		UM	22	UM		PM	1	4029.22 ± 0		IM	6	4878.89 ± 839.76		C/C	24	2.29 ± 0.71		T/T	24	2.29 ± 0.71		T/C
	Total	25	4375.63 ± 1053.36		Total	25	4375.63 ± 1053.36		C/T	7	2.21 ± 0.75		Total	25	4375.63 ± 1053.36		Total	25	4375.63 ± 1053.36		C/T	3	2.66 ± 0.76		PM	6	2.37 ± 0.7		PM	3	PM		Total	25	4375.63 ± 1053.36		Total	25	4375.63 ± 1053.36		C/T	1	2.5 ± 0		TT/T	1	2.5 ± 0		C/C
Tmax (h)	Wt	6	2 ± 0.77	Tmax (h)	T/T	9	2.3 ± 0.88	Tmax (h)	Total	25	2.3 ± 0.69	Tmax (h)	T/T	6	2.37 ± 0.44	Tmax (h)	C/C	7	2 ± 0.57	Tmax (h)	Total	25	2.3 ± 0.69	Tmax (h)	Total	25	2.3 ± 0.69	Tmax (h)	Total	25	Total	Tmax (h)	NM	11	2.36 ± 0.76	Tmax (h)	UM	5	2.4 ± 0.37	Tmax (h)	C/C	25	2.3 ± 0.69	Tmax (h)	Total	25	2.3 ± 0.69	Tmax (h)	Total
	Het	4	2.81 ± 0.74		T/C	15	2.28 ± 0.62		C/C	18	18.13 ± 4.87		T/C	17	2.2 ± 0.72		C/G	15	2.43 ± 0.69		C/C	22	19 ± 5.3		UM	19	18.26 ± 4.6		UM	22	UM		IM	13	2.26 ± 0.68		NM	14	2.1 ± 0.62		C/C	24	18.78 ± 5.14		T/T	24	18.78 ± 5.14		T/C
	Mut	15	2.28 ± 0.62		C/C	1	2.5 ± 0		C/T	7	20.05 ± 5.68		C/C	2	2.87 ± 1.23		G/G	3	2.33 ± 1.04		C/T	3	16.18 ± 1.18		PM	6	19.94 ± 6.66		PM	3	PM		PM	1	2 ± 0		IM	6	2.66 ± 0.97		C/T	1	15.98 ± 0		TT/T	1	15.98 ± 0		C/C
	Total	25	2.3 ± 0.69		Total	25	2.3 ± 0.69		Total	25	18.67 ± 5.06		Total	25	2.3 ± 0.69		Total	25	2.3 ± 0.69		Total	25	18.67 ± 5.06		Total	25	18.67 ± 5.06		Total	25	Total		Total	25	2.3 ± 0.69		Total	25	2.3 ± 0.69		Total	25	18.67 ± 5.06		Total	25	18.67 ± 5.06		Total
C max (pg/mL)	Wt	6	20.75 ± 4.97	C max (pg/mL)	T/T	9	18586.44 ± 5650.67	C max (pg/mL)	C/C	18	126.54 ± 24.73	C max (pg/mL)	T/T	6	18379.83 ± 3361.79	C max (pg/mL)	C/C	7	19347.34 ± 7232.08	C max (pg/mL)	C/C	22	127.17 ± 25.14	C max (pg/mL)	UM	19	125.04 ± 25.12	C max (pg/mL)	UM	22	UM	C max (pg/mL)	NM	11	19.25 ± 5.31	C max (pg/mL)	UM	5	18.23 ± 5.78	C max (pg/mL)	C/C	24	125.99 ± 25.78	C max (pg/mL)	T/T	24	125.99 ± 25.78	C max (pg/mL)	T/C
	Het	4	16.59 ± 6.13		T/C	15	18.89 ± 5.01		C/T	7	123.9 ± 28.52		T/C	17	18.86 ± 5.66		C/G	15	18.09 ± 4.25		C/T	3	115.76 ± 29.05		PM	6	128.21 ± 27.95		PM	3	PM		IM	13	17.84 ± 5.01		NM	14	20.09 ± 5.24		C/T	1	121.32 ± 0		TT/T	1	121.32 ± 0		C/C
	Mut	15	18.39 ± 4.88		C/C	1	15.98 ± 0		Total	25	125.8 ± 25.25		C/C	2	17.92 ± 6.63		G/G	3	19.95 ± 4.19		Total	25	125.8 ± 25.25		Total	25	125.8 ± 25.25		Total	25	Total		PM	1	22.95 ± 0		IM	6	15.71 ± 2.9		Total	25	125.8 ± 25.25		Total	25	125.8 ± 25.25		Total
	Total	25	18.67 ± 5.06		Total	25	18.67 ± 5.06		C/C	18	42.43 ± 11.47		Total	25	18.67 ± 5.06		Total	25	18.67 ± 5.06		C/C	22	42.52 ± 10.81		UM	19	43.69 ± 11.59		UM	22	UM		Total	25	18.67 ± 5.06		Total	25	18.67 ± 5.06		C/C	24	43.28 ± 10.65		T/T	24	43.28 ± 10.65		T/C
C max/dW (ng * mg/mL * kg)	Wt	6	125.65 ± 30.31	C max/dW (ng * mg/mL * kg)	T/T	9	115.97 ± 29.58	C max/dW (ng * mg/mL * kg)	C/T	7	44.88 ± 7.7	C max/dW (ng * mg/mL * kg)	T/T	6	135.68 ± 12.2	C max/dW (ng * mg/mL * kg)	C/C	7	128.78 ± 26.06	C max/dW (ng * mg/mL * kg)	C/T	3	47.46 ± 7.27	C max/dW (ng * mg/mL * kg)	PM	6	41.3 ± 5.98	C max/dW (ng * mg/mL * kg)	PM	3	PM	C max/dW (ng * mg/mL * kg)	NM	11	128.74 ± 25.77	C max/dW (ng * mg/mL * kg)	UM	5	129.98 ± 22.8	C max/dW (ng * mg/mL * kg)	C/T	1	39.14 ± 0	C max/dW (ng * mg/mL * kg)	TT/T	1	39.14 ± 0	C max/dW (ng * mg/mL * kg)	C/C
	Het	4	102.26 ± 19.19		T/C	15	132.01 ± 22.1		Total	25	43.11 ± 10.45		T/C	17	123.49 ± 26.8		C/G	15	125.61 ± 25.23		Total	25	43.11 ± 10.45		Total	25	43.11 ± 10.45		Total	25	Total		IM	13	121.59 ± 25.56		NM	14	123.66 ± 24.71		Total	25	43.11 ± 10.45		Total	25	43.11 ± 10.45		Total
	Mut	15	132.14 ± 22.02		C/C	1	121.32 ± 0		C/C	18	13.82 ± 2.35		C/C	2	115.85 ± 46.87		G/G	3	119.84 ± 32.79		C/C	22	14.03 ± 2.47		UM	19	14.08 ± 2.56		UM	22	UM		PM	1	148.27 ± 0		IM	6	127.33 ± 32.02		C/C	24	14.36 ± 3.04		T/T	24	14.36 ± 3.04		T/C
	Total	25	125.8 ± 25.25		Total	25	125.8 ± 25.25		C/T	7	16.02 ± 4.04		Total	25	125.8 ± 25.25		Total	25	125.8 ± 25.25		C/T	3	17.39 ± 5.42		PM	6	15.55 ± 4.21		PM	3	PM		Total	25	125.8 ± 25.25		Total	25	125.8 ± 25.25		C/T	1	16.25 ± 0		TT/T	1	16.25 ± 0		C/C
T½ (h)	Wt	6	47.31 ± 12.58	T½ (h)	T/T	9	47.03 ± 10.42	T½ (h)	Total	25	14.43 ± 3	T½ (h)	T/T	6	36.48 ± 7.21	T½ (h)	C/C	7	40.94 ± 11.52	T½ (h)	Total	25	14.43 ± 3	T½ (h)	Total	25	14.43 ± 3	T½ (h)	Total	25	Total	T½ (h)	NM	11	41.24 ± 9.96	T½ (h)	UM	5	37.21 ± 5.5	T½ (h)	C/C	25	14.43 ± 3	T½ (h)	Total	25	14.43 ± 3	T½ (h)	Total
	Het	4	49.08 ± 7.23		T/C	15	41.03 ± 10.47		C/C	18	0.23 ± 0.05		T/C	17	44.15 ± 9.52		C/G	15	41.31 ± 8.33		C/C	22	0.23 ± 0.05		UM	19	0.23 ± 0.05		UM	22	UM		IM	13	44.95 ± 11.32		NM	14	44.94 ± 11.04		C/C	24	0.24 ± 0.05		T/T	24	0.24 ± 0.05		T/C
	Mut	15	39.84 ± 9.51		C/C	1	39.14 ± 0		C/T	7	0.24 ± 0.04		C/C	2	54.22 ± 19.65		G/G	3	57.19 ± 9.5		C/T	3	0.25 ± 0.06		PM	6	0.26 ± 0.04		PM	3	PM		PM	1	39.9 ± 0		IM	6	43.77 ± 11.78		C/T	1	0.28 ± 0		TT/T	1	0.28 ± 0		C/C
	Total	25	43.11 ± 10.45		Total	25	43.11 ± 10.45		Total	25	0.24 ± 0.05		Total	25	43.11 ± 10.45		Total	25	43.11 ± 10.45		Total	25	0.24 ± 0.05		Total	25	0.24 ± 0.05		Total	25	Total		Total	25	43.11 ± 10.45		Total	25	43.11 ± 10.45		Total	25	0.24 ± 0.05		Total	25	0.24 ± 0.05		Total
Vd/F (L/kg)	Wt	6	16.23 ± 4.75	Vd/F (L/kg)	T/T	9	16.16 ± 3.85	Vd/F (L/kg)				Vd/F (L/kg)	T/T	6	13.33 ± 2.09	Vd/F (L/kg)	C/C	7	13.8 ± 2.65	Vd/F (L/kg)				Vd/F (L/kg)				Vd/F (L/kg)				Vd/F (L/kg)	NM	11	13.33 ± 1.92	Vd/F (L/kg)	UM	5	13.65 ± 2.08	Vd/F (L/kg)				Vd/F (L/kg)				Vd/F (L/kg)
	Het	4	15.69 ± 1.58		T/C	15	13.27 ± 1.84						T/C	17	14.89 ± 3.38		C/G	15	14.06 ± 2.47														IM	13	15.38 ± 3.59		NM	14	15.4 ± 3.24
	Mut	15	13.38 ± 1.97		C/C	1	16.25 ± 0						C/C	2	13.87 ± 0.53		G/G	3	17.8 ± 5														PM	1	14.28 ± 0		IM	6	12.82 ± 2.47
	Total	25	14.43 ± 3		Total	25	14.43 ± 3						Total	25	14.43 ± 3		Total	25	14.43 ± 3														Total	25	14.43 ± 3		Total	25	14.43 ± 3
Cl/F (L/h * kg)	Wt	6	0.24 ± 0.07	Cl/F (L/h * kg)	T/T	9	0.24 ± 0.06	Cl/F (L/h * kg)				Cl/F (L/h * kg)	T/T	6	0.25 ± 0.04	Cl/F (L/h * kg)	C/C	7	0.24 ± 0.05	Cl/F (L/h * kg)				Cl/F (L/h * kg)				Cl/F (L/h * kg)				Cl/F (L/h * kg)	NM	11	0.23 ± 0.05	Cl/F (L/h * kg)	UM	5	0.26 ± 0.05	Cl/F (L/h * kg)				Cl/F (L/h * kg)				Cl/F (L/h * kg)
	Het	4	0.22 ± 0.03		T/C	15	0.23 ± 0.05						T/C	17	0.24 ± 0.05		C/G	15	0.24 ± 0.05														IM	13	0.24 ± 0.05		NM	14	0.24 ± 0.05
	Mut	15	0.24 ± 0.05		C/C	1	0.28 ± 0						C/C	2	0.19 ± 0.07		G/G	3	0.22 ± 0.08														PM	1	0.24 ± 0		IM	6	0.21 ± 0.03
	Total	25	0.24 ± 0.05		Total	25	0.24 ± 0.05						Total	25	0.24 ± 0.05		Total	25	0.24 ± 0.05														Total	25	0.24 ± 0.05		Total	25	0.24 ± 0.05
[truncated: 46 more columns]

## Sheet: 3D) ANOVA
Table S3D) Results of the ANOVA that analyses the association of pharmacokinetic parameters with genotypes and phenotypes.
ABCB1							rs10248420 ( ABCB1)							rs10276036 (ABCB1)							rs10280101 (ABCB1)							rs10280101 (ABCB1)							rs12720067 (ABCB1)							rs3842 (ABCB1)							rs4148737 (ABCB1)
		Sum of squares	degrees of freedom	Root mean square	F	Significance			Sum of squares	degrees of freedom	Root mean square	F	Significance			Sum of squares	degrees of freedom	Root mean square	F	Significance			Sum of squares	degrees of freedom	Root mean square	F	Significance			Sum of squares	degrees of freedom	Root mean square	F	Significance			Sum of squares	degrees of freedom	Root mean square	F	Significance			Sum of squares	degrees of freedom	Root mean square	F	Significance
DLn AUC inf	Between groups	0.221894	2	0.110947	1.17865	0.326383	DLn AUC inf	Between groups	0.101683	2	0.0508415	0.510487	0.60714	DLn AUC inf	Between groups	0.136937	2	0.0684685	0.698717	0.507924	DLn AUC inf	Between groups	0.00525037	1	0.00525037	0.0527905	0.820308	DLn AUC inf	Between groups	0.00525037	1	0.00525037	0.0527905	0.820308	DLn AUC inf	Between groups	0.0195112	1	0.0195112	0.197408	0.660973	DLn AUC inf	Between groups	0.0195112	1	0.0195112	0.197408	0.660973	DLn AUC inf
	Within groups	2.07086	22	0.0941301				Within groups	2.19107	22	0.0995942				Within groups	2.15582	22	0.0979918				Within groups	2.28751	23	0.0994568				Within groups	2.28751	23	0.0994568				Within groups	2.27325	23	0.0988367				Within groups	2.27325	23	0.0988367
	Total	2.29276	24					Total	2.29276	24					Total	2.29276	24					Total	2.29276	24					Total	2.29276	24					Total	2.29276	24					Total	2.29276	24
DLn AUC inf/dW	Between groups	0.0128276	2	0.00641379	0.109104	0.897119	DLn AUC inf/dW	Between groups	0.0352998	2	0.0176499	0.305549	0.739795	DLn AUC inf/dW	Between groups	0.0493866	2	0.0246933	0.432275	0.654426	DLn AUC inf/dW	Between groups	0.075396	1	0.075396	1.40902	0.247336	DLn AUC inf/dW	Between groups	0.075396	1	0.075396	1.40902	0.247336	DLn AUC inf/dW	Between groups	0.014651	1	0.014651	0.260922	0.614356	DLn AUC inf/dW	Between groups	0.014651	1	0.014651	0.260922	0.614356	DLn AUC inf/dW
	Within groups	1.29329	22	0.0587859				Within groups	1.27082	22	0.0577645				Within groups	1.25673	22	0.0571242				Within groups	1.23072	23	0.0535097				Within groups	1.23072	23	0.0535097				Within groups	1.29147	23	0.0561508				Within groups	1.29147	23	0.0561508
	Total	1.30612	24					Total	1.30612	24					Total	1.30612	24					Total	1.30612	24					Total	1.30612	24					Total	1.30612	24					Total	1.30612	24
DLnTmax	Between groups	0.319581	2	0.159791	1.98069	0.161825	DLnTmax	Between groups	0.102513	2	0.0512566	0.566115	0.57578	DLnTmax	Between groups	0.0181957	2	0.00909787	0.0964027	0.90848	DLnTmax	Between groups	0.0358986	1	0.0358986	0.401099	0.53277	DLnTmax	Between groups	0.0358986	1	0.0358986	0.401099	0.53277	DLnTmax	Between groups	0.0168025	1	0.0168025	0.18601	0.670274	DLnTmax	Between groups	0.0168025	1	0.0168025	0.18601	0.670274	DLnTmax
	Within groups	1.77483	22	0.0806743				Within groups	1.9919	22	0.090541				Within groups	2.07622	22	0.0943736				Within groups	2.05852	23	0.0895007				Within groups	2.05852	23	0.0895007				Within groups	2.07761	23	0.090331				Within groups	2.07761	23	0.090331
	Total	2.09441	24					Total	2.09441	24					Total	2.09441	24					Total	2.09441	24					Total	2.09441	24					Total	2.09441	24					Total	2.09441	24
DLn Cmax	Between groups	0.154503	2	0.0772513	1.01588	0.37845	DLn Cmax	Between groups	0.402004	2	0.201002	3.10218	0.0650383	DLn Cmax	Between groups	0.020098	2	0.010049	0.122321	0.885462	DLn Cmax	Between groups	0.0043202	1	0.0043202	0.0545017	0.817473	DLn Cmax	Between groups	0.0043202	1	0.0043202	0.0545017	0.817473	DLn Cmax	Between groups	0.0395542	1	0.0395542	0.508832	0.482821	DLn Cmax	Between groups	0.0395542	1	0.0395542	0.508832	0.482821	DLn Cmax
	Within groups	1.67296	22	0.0760438				Within groups	1.42546	22	0.0647938				Within groups	1.80737	22	0.0821531				Within groups	1.82315	23	0.0792673				Within groups	1.82315	23	0.0792673				Within groups	1.78791	23	0.0777353				Within groups	1.78791	23	0.0777353
	Total	1.82747	24					Total	1.82747	24					Total	1.82747	24					Total	1.82747	24					Total	1.82747	24					Total	1.82747	24					Total	1.82747	24
Ln C max/dW	Between groups	0.208868	2	0.104434	2.73708	0.0867926	Ln C max/dW	Between groups	0.163704	2	0.0818519	2.0357	0.15447	Ln C max/dW	Between groups	0.120131	2	0.0600655	1.42373	0.262149	Ln C max/dW	Between groups	0.0186038	1	0.0186038	0.415552	0.525543	Ln C max/dW	Between groups	0.0186038	1	0.0186038	0.415552	0.525543	Ln C max/dW	Between groups	0.00382434	1	0.00382434	0.0842153	0.774265	Ln C max/dW	Between groups	0.00382434	1	0.00382434	0.0842153	0.774265	Ln C max/dW
	Within groups	0.839418	22	0.0381554				Within groups	0.884583	22	0.0402083				Within groups	0.928156	22	0.0421889				Within groups	1.02968	23	0.0447688				Within groups	1.02968	23	0.0447688				Within groups	1.04446	23	0.0454114				Within groups	1.04446	23	0.0454114
	Total	1.04829	24					Total	1.04829	24					Total	1.04829	24					Total	1.04829	24					Total	1.04829	24					Total	1.04829	24					Total	1.04829	24
DLn T1/2	Between groups	0.230168	2	0.115084	2.11832	0.144099	DLn T1/2	Between groups	0.0788744	2	0.0394372	0.644347	0.534629	DLn T1/2	Between groups	0.125565	2	0.0627825	1.06262	0.362627	DLn T1/2	Between groups	0.0231499	1	0.0231499	0.379715	0.543807	DLn T1/2	Between groups	0.0231499	1	0.0231499	0.379715	0.543807	DLn T1/2	Between groups	0.0294985	1	0.0294985	0.486047	0.492683	DLn T1/2	Between groups	0.0294985	1	0.0294985	0.486047	0.492683	DLn T1/2
	Within groups	1.19521	22	0.0543279				Within groups	1.34651	22	0.0612049				Within groups	1.29982	22	0.0590826				Within groups	1.40223	23	0.0609666				Within groups	1.40223	23	0.0609666				Within groups	1.39588	23	0.0606906				Within groups	1.39588	23	0.0606906
	Total	1.42538	24					Total	1.42538	24					Total	1.42538	24					Total	1.42538	24					Total	1.42538	24					Total	1.42538	24					Total	1.42538	24
DLn Vd/F	Between groups	0.165682	2	0.0828412	2.36039	0.117844	DLn Vd/F	Between groups	0.125325	2	0.0626623	1.69675	0.206396	DLn Vd/F	Between groups	0.202558	2	0.101279	3.03047	0.0687897	DLn Vd/F	Between groups	0.188576	1	0.188576	5.78895	0.0245616	DLn Vd/F	Between groups	0.188576	1	0.188576	5.78895	0.0245616	DLn Vd/F	Between groups	0.0902028	1	0.0902028	2.4477	0.131354	DLn Vd/F	Between groups	0.0902028	1	0.0902028	2.4477	0.131354	DLn Vd/F
	Within groups	0.77212	22	0.0350963				Within groups	0.812477	22	0.0369308				Within groups	0.735244	22	0.0334202				Within groups	0.749227	23	0.0325751				Within groups	0.749227	23	0.0325751				Within groups	0.847599	23	0.0368521				Within groups	0.847599	23	0.0368521
	Total	0.937802	24					Total	0.937802	24					Total	0.937802	24					Total	0.937802	24					Total	0.937802	24					Total	0.937802	24					Total	0.937802	24
DLn Cl/F	Between groups	0.0114055	2	0.00570273	0.100364	0.90492	DLn Cl/F	Between groups	0.0302292	2	0.0151146	0.270074	0.765817	DLn Cl/F	Between groups	0.0454498	2	0.0227249	0.411141	0.667882	DLn Cl/F	Between groups	0.0665917	1	0.0665917	1.28183	0.269225	DLn Cl/F	Between groups	0.0665917	1	0.0665917	1.28183	0.269225	DLn Cl/F	Between groups	0.0118064	1	0.0118064	0.2173	0.64549	DLn Cl/F	Between groups	0.0118064	1	0.0118064	0.2173	0.64549	DLn Cl/F
	Within groups	1.25005	22	0.0568203				Within groups	1.23122	22	0.0559647				Within groups	1.216	22	0.0552729				Within groups	1.19486	23	0.0519505				Within groups	1.19486	23	0.0519505				Within groups	1.24965	23	0.0543325				Within groups	1.24965	23	0.0543325
	Total	1.26145	24					Total	1.26145	24					Total	1.26145	24					Total	1.26145	24					Total	1.26145	24					Total	1.26145	24					Total	1.26145	24
MLn AUC inf	Between groups	0.290699	2	0.14535	2.59642	0.0971962	MLn AUC inf	Between groups	0.279756	2	0.139878	2.47667	0.10713	MLn AUC inf	Between groups	0.20791	2	0.103955	1.74001	0.198816	MLn AUC inf	Between groups	0.0580411	1	0.0580411	0.911701	0.349592	MLn AUC inf	Between groups	0.0580411	1	0.0580411	0.911701	0.349592	MLn AUC inf	Between groups	0.150944	1	0.150944	2.53163	0.125237	MLn AUC inf	Between groups	0.150944	1	0.150944	2.53163	0.125237	MLn AUC inf
	Within groups	1.23158	22	0.0559808				Within groups	1.24252	22	0.0564782				Within groups	1.31437	22	0.0597439				Within groups	1.46424	23	0.0636624				Within groups	1.46424	23	0.0636624				Within groups	1.37133	23	0.0596232				Within groups	1.37133	23	0.0596232
	Total	1.52228	24					Total	1.52228	24					Total	1.52228	24					Total	1.52228	24					Total	1.52228	24					Total	1.52228	24					Total	1.52228	24
MLn AUC inf/dW	Between groups	0.0498068	2	0.0249034	0.795268	0.464016	MLn AUC inf/dW	Between groups	0.00947968	2	0.00473984	0.142992	0.86756	MLn AUC inf/dW	Between groups	0.0397379	2	0.019869	0.625358	0.544314	MLn AUC inf/dW	Between groups	0.00150492	1	0.00150492	0.0469508	0.830367	MLn AUC inf/dW	Between groups	0.00150492	1	0.00150492	0.0469508	0.830367	MLn AUC inf/dW	Between groups	0.0163306	1	0.0163306	0.519943	0.478132	MLn AUC inf/dW	Between groups	0.0163306	1	0.0163306	0.519943	0.478132	MLn AUC inf/dW
	Within groups	0.688919	22	0.0313145				Within groups	0.729246	22	0.0331475				Within groups	0.698987	22	0.0317722				Within groups	0.73722	23	0.0320531				Within groups	0.73722	23	0.0320531				Within groups	0.722395	23	0.0314085				Within groups	0.722395	23	0.0314085
	Total	0.738725	24					Total	0.738725	24					Total	0.738725	24					Total	0.738725	24					Total	0.738725	24					Total	0.738725	24					Total	0.738725	24
MLnTmax	Between groups	0.798548	2	0.399274	2.3641	0.117485	MLnTmax	Between groups	0.641313	2	0.320657	1.82153	0.185346	MLnTmax	Between groups	0.771876	2	0.385938	2.26885	0.127102	MLnTmax	Between groups	0.0505668	1	0.0505668	0.260562	0.614598	MLnTmax	Between groups	0.0505668	1	0.0505668	0.260562	0.614598	MLnTmax	Between groups	0.0636381	1	0.0636381	0.328879	0.571885	MLnTmax	Between groups	0.0636381	1	0.0636381	0.328879	0.571885	MLnTmax
	Within groups	3.71559	22	0.16889				Within groups	3.87282	22	0.176037				Within groups	3.74226	22	0.170103				Within groups	4.46357	23	0.194068				Within groups	4.46357	23	0.194068				Within groups	4.4505	23	0.1935				Within groups	4.4505	23	0.1935
	Total	4.51413	24					Total	4.51413	24					Total	4.51413	24					Total	4.51413	24					Total	4.51413	24					Total	4.51413	24					Total	4.51413	24
MLn Cmax	Between groups	0.116699	2	0.0583497	1.15403	0.333731	MLn Cmax	Between groups	0.311686	2	0.155843	3.73736	0.0400591	MLn Cmax	Between groups	0.0441424	2	0.0220712	0.40979	0.668752	MLn Cmax	Between groups	0.0398534	1	0.0398534	0.770791	0.389052	MLn Cmax	Between groups	0.0398534	1	0.0398534	0.770791	0.389052	MLn Cmax	Between groups	0.0818279	1	0.0818279	1.64051	0.213021	MLn Cmax	Between groups	0.0818279	1	0.0818279	1.64051	0.213021	MLn Cmax
	Within groups	1.11236	22	0.0505617				Within groups	0.917371	22	0.0416987				Within groups	1.18491	22	0.0538598				Within groups	1.1892	23	0.0517045				Within groups	1.1892	23	0.0517045				Within groups	1.14723	23	0.0498795				Within groups	1.14723	23	0.0498795
	Total	1.22906	24					Total	1.22906	24					Total	1.22906	24					Total	1.22906	24					Total	1.22906	24					Total	1.22906	24					Total	1.22906	24
MLn C max/dW	Between groups	0.0059225	2	0.00296125	0.184862	0.832497	MLn C max/dW	Between groups	0.00744997	2	0.00372499	0.233552	0.793655	MLn C max/dW	Between groups	0.0093219	2	0.00466095	0.293803	0.748303	MLn C max/dW	Between groups	6.204e-06	1	6.204e-06	0.000398215	0.984251	MLn C max/dW	Between groups	6.204e-06	1	6.204e-06	0.000398215	0.984251	MLn C max/dW	Between groups	0.000641714	1	0.000641714	0.0412628	0.840818	MLn C max/dW	Between groups	0.000641714	1	0.000641714	0.0412628	0.840818	MLn C max/dW
	Within groups	0.352412	22	0.0160187				Within groups	0.350885	22	0.0159493				Within groups	0.349013	22	0.0158642				Within groups	0.358328	23	0.0155795				Within groups	0.358328	23	0.0155795				Within groups	0.357693	23	0.0155519				Within groups	0.357693	23	0.0155519
	Total	0.358335	24					Total	0.358335	24					Total	0.358335	24					Total	0.358335	24					Total	0.358335	24					Total	0.358335	24					Total	0.358335	24
MLn T1/2	Between groups	0.103377	2	0.0516887	1.43647	0.259209	MLn T1/2	Between groups	0.00628163	2	0.00314082	0.0777497	0.925449	MLn T1/2	Between groups	0.0684753	2	0.0342377	0.911315	0.416642	MLn T1/2	Between groups	0.000423954	1	0.000423954	0.0109	0.917754	MLn T1/2	Between groups	0.000423954	1	0.000423954	0.0109	0.917754	MLn T1/2	Between groups	0.00349836	1	0.00349836	0.0902544	0.766553	MLn T1/2	Between groups	0.00349836	1	0.00349836	0.0902544	0.766553	MLn T1/2
	Within groups	0.791627	22	0.035983				Within groups	0.888723	22	0.0403965				Within groups	0.826529	22	0.0375695				Within groups	0.89458	23	0.0388948				Within groups	0.89458	23	0.0388948				Within groups	0.891506	23	0.0387611				Within groups	0.891506	23	0.0387611
	Total	0.895004	24					Total	0.895004	24					Total	0.895004	24					Total	0.895004	24					Total	0.895004	24					Total	0.895004	24					Total	0.895004	24
MLn Vd/F	Between groups	0.0102575	2	0.00512877	0.412519	0.666996	MLn Vd/F	Between groups	0.0050677	2	0.00253385	0.200009	0.820196	MLn Vd/F	Between groups	0.00519771	2	0.00259885	0.205235	0.815997	MLn Vd/F	Between groups	0.00361332	1	0.00361332	0.296632	0.591244	MLn Vd/F	Between groups	0.00361332	1	0.00361332	0.296632	0.591244	MLn Vd/F	Between groups	0.00467432	1	0.00467432	0.385193	0.540939	MLn Vd/F	Between groups	0.00467432	1	0.00467432	0.385193	0.540939	MLn Vd/F
	Within groups	0.273522	22	0.0124328				Within groups	0.278712	22	0.0126687				Within groups	0.278582	22	0.0126628				Within groups	0.280166	23	0.0121811				Within groups	0.280166	23	0.0121811				Within groups	0.279105	23	0.012135				Within groups	0.279105	23	0.012135
	Total	0.283779	24					Total	0.283779	24					Total	0.283779	24					Total	0.283779	24					Total	0.283779	24					Total	0.283779	24					Total	0.283779	24
MLn Cl/F	Between groups	0.0512911	2	0.0256456	0.821224	0.452932	MLn Cl/F	Between groups	0.00973161	2	0.0048658	0.146925	0.864199	MLn Cl/F	Between groups	0.0385394	2	0.0192697	0.605812	0.554484	MLn Cl/F	Between groups	0.00144127	1	0.00144127	0.0449862	0.833898	MLn Cl/F	Between groups	0.00144127	1	0.00144127	0.0449862	0.833898	MLn Cl/F	Between groups	0.0160266	1	0.0160266	0.510337	0.482181	MLn Cl/F	Between groups	0.0160266	1	0.0160266	0.510337	0.482181	MLn Cl/F
	Within groups	0.687026	22	0.0312285				Within groups	0.728586	22	0.0331175				Within groups	0.699778	22	0.0318081				Within groups	0.736876	23	0.0320381				Within groups	0.736876	23	0.0320381				Within groups	0.722291	23	0.031404				Within groups	0.722291	23	0.031404
	Total	0.738318	24					Total	0.738318	24					Total	0.738318	24					Total	0.738318	24					Total	0.738318	24					Total	0.738318	24					Total	0.738318	24
	D: donepezil, M: memantine							D: donepezil, M: memantine							D: donepezil, M: memantine							D: donepezil, M: memantine							D: donepezil, M: memantine							D: donepezil, M: memantine							D: donepezil, M: memantine
[truncated: 237 more columns]
