# Supplementary material for: Pharmacogenetics of Donepezil and Memantine in Healthy Subjects
Source: J Pers Med. 2022 May 13;12(5):788. doi: 10.3390/jpm12050788 (PMC9145014; doi:10.3390/jpm12050788)
Supplement: Supplementary file 1 [file jpm-12-00788-s001.zip › 3 Supplementary Table 4 revised.xlsx]

## Sheet: A) Memantine
	Supplementary Table 4A) Multivariate analysis of the genotypes and phenotypes that showed a significant association with memantine pharmacokinetics’ parameters in the univariate analysis
	Dependent variable: Ln AUCinf											Dependent variable: Ln AUCinf/DW											Dependent variable: Ln Tmax											Dependent variable: Ln Cmax											Dependent variable: Ln Cmax/DW
	Model adjustment											Model adjustment											Model adjustment											Model adjustment											Model adjustment
		R	R2	Adjusted R2	Standard error of the estimate								R	R2	Adjusted R2	Standard error of the estimate								R	R2	Adjusted R2	Standard error of the estimate								R	R2	Adjusted R2	Standard error of the estimate								R	R2	Adjusted R2	Standard error of the estimate
	1	0.849a	0.72159	0.486012	0.180558							1	0.849a	0.72159	0.486012	0.180558							1	,716a	0.513196	0.101284	0.411143							1	,893a	0.79724	0.625675	0.138454							1	,622a	0.386529	-0.132562	0.130038
	Coefficients											Coeficientesa											Coeficientesa											Coeficientesa											Coeficientesa
			Unstandardized β coefficients		Standardized β coefficients									Unstandardized β coefficients		Standardized β coefficients									Unstandardized β coefficients		Standardized β coefficients									Unstandardized β coefficients		Standardized β coefficients									Unstandardized β coefficients		Standardized β coefficients
			Unstandardized β coefficients	SD	Standardized β coefficients	Confidence interval Lower limit	Confidence interval Upper limit	Sig.						Unstandardized β coefficients	SD	Standardized β coefficients	Sig.	Confidence interval Lower limit	Confidence interval Upper limit						Unstandardized β coefficients	SD	Standardized β coefficients	Confidence interval Lower limit	Confidence interval Upper limit	Sig.						Unstandardized β coefficients	SD	Standardized β coefficients	Confidence interval Lower limit	Confidence interval Upper limit	Sig.						Unstandardized β coefficients	SD	Standardized β coefficients
	1	(Constant)	13.2584	0.442544		12.3023	14.2144	2.21014e-13				1	(Constant)	15.5895	0.422824		1.53266e-14	14.676	16.5029				1	(Constant)	2.94754	1.0077		0.770541	5.12455	0.0118259				1	(Constant)	8.9164	0.339347		8.18329	9.64952	1.18578e-12				1	(Constant)	11.2475	0.318719
		Sex	-0.0943228	0.132525	-0.190969	-0.380626	0.191981	0.489205					Sex	0.0310014	0.12662	0.0901016	0.810404	-0.242544	0.304547					Sex	0.20303	0.301768	0.238707	-0.448901	0.85496	0.512857					Sex	-0.130564	0.101622	-0.294192	-0.350104	0.0889757	0.22128					Sex	-0.00524016	0.0954444	-0.0218672
		Race	0.122308	0.107208	0.211686	-0.109301	0.353918	0.274515					Race	0.119547	0.102431	0.297015	0.264135	-0.101742	0.340836					Race	-0.0933996	0.24412	-0.0938729	-0.620789	0.43399	0.708201					Race	0.0491621	0.0822083	0.094695	-0.128438	0.226762	0.560102					Race	0.0464007	0.0772112	0.165525
		rs10248420 (ABCB1)	-0.284982	0.309534	-0.226311	-0.95369	0.383727	0.373988					rs10248420 (ABCB1)	-0.449241	0.295741	-0.512123	0.152694	-1.08815	0.189669					rs10248420 (ABCB1)	0.139697	0.704829	0.064422	-1.38299	1.66239	0.845955					rs10248420 (ABCB1)	0.0542593	0.237354	0.0479539	-0.458512	0.567031	0.822736					rs10248420 (ABCB1)	-0.11	0.222926	-0.180047
		rs10276036 (ABCB1)	-0.171159	0.100676	-0.332939	-0.388656	0.0463381	0.112897					rs10276036 (ABCB1)	-0.120101	0.0961898	-0.335364	0.233835	-0.327906	0.0877044					rs10276036 (ABCB1)	-0.432387	0.229245	-0.488424	-0.927642	0.0628673	0.0818157					rs10276036 (ABCB1)	-0.0358331	0.0771992	-0.0775728	-0.202612	0.130946	0.650207					rs10276036 (ABCB1)	0.0152249	0.0725066	0.0610408
		rs7787082 (ABCB1)	0.552462	0.222273	0.607386	0.0722701	1.03265	0.027325					rs7787082 (ABCB1)	0.460169	0.212369	0.726247	0.0494117	0.00137435	0.918963					rs7787082 (ABCB1)	0.0105204	0.50613	0.00671669	-1.08291	1.10395	0.983732					rs7787082 (ABCB1)	0.285707	0.170441	0.349578	-0.0825083	0.653923	0.117552					rs7787082 (ABCB1)	0.193414	0.160081	0.438281
		rs1800544 (ADRA2A)	-0.163011	0.125615	-0.296611	-0.434386	0.108363	0.216943					rs1800544 (ADRA2A)	-0.0115294	0.120018	-0.0301149	0.924935	-0.270812	0.247753					rs1800544 (ADRA2A)	-0.00128346	0.286033	-0.00135616	-0.619221	0.616654	0.996488					rs1800544 (ADRA2A)	-0.192521	0.0963227	-0.389859	-0.400613	0.0155717	0.0669953					rs1800544 (ADRA2A)	-0.0410388	0.0904677	-0.15391
		rs4520 (APOC3)	-0.00532549	0.127851	-0.0103591	-0.28153	0.270879	0.967408					rs4520 (APOC3)	0.0184083	0.122154	0.0514023	0.882527	-0.245489	0.282305					rs4520 (APOC3)	-0.50138	0.291124	-0.566358	-1.13032	0.127555	0.108719					rs4520 (APOC3)	0.0364259	0.0980371	0.0788562	-0.17537	0.248222	0.716211					rs4520 (APOC3)	0.0601597	0.0920778	0.241197
		CYP2C9	-0.00824988	0.171311	-0.0122566	-0.378345	0.361846	0.962323					CYP2C9	-0.0640954	0.163678	-0.136696	0.701701	-0.417699	0.289508					CYP2C9	-0.026822	0.390086	-0.0231405	-0.869553	0.815909	0.946228					CYP2C9	0.11406	0.131363	0.188589	-0.169733	0.397853	0.400986					CYP2C9	0.0582145	0.123378	0.178261
		CYP2D6	0.112608	0.123406	0.167298	-0.153994	0.379209	0.378118					CYP2D6	0.059359	0.117907	0.126594	0.623077	-0.195363	0.314081					CYP2D6	0.0324405	0.281003	0.0279879	-0.574629	0.63951	0.909856					CYP2D6	0.125493	0.0946287	0.207493	-0.0789395	0.329926	0.207614					CYP2D6	0.0722449	0.0888766	0.221224
		rs6314 (HTR2A)	0.0482761	0.122493	0.0717225	-0.216353	0.312905	0.699885					rs6314 (HTR2A)	0.0978884	0.117034	0.208766	0.418035	-0.154949	0.350726					rs6314 (HTR2A)	-0.491391	0.278923	-0.423945	-1.09397	0.111186	0.101596					rs6314 (HTR2A)	-0.13701	0.0939284	-0.226535	-0.33993	0.0659101	0.168393					rs6314 (HTR2A)	-0.0873976	0.0882189	-0.267624
		rs518147 (HTR2C)	0.253402	0.156626	0.509747	-0.0849682	0.591773	0.129684					rs518147 (HTR2C)	0.0744483	0.149647	0.214983	0.62715	-0.248844	0.397741					rs518147 (HTR2C)	0.194433	0.356648	0.227129	-0.576058	0.964924	0.594868					rs518147 (HTR2C)	0.200545	0.120102	0.44897	-0.0589203	0.460011	0.11885					rs518147 (HTR2C)	0.0215913	0.112802	0.0895208
	Residual analysis											Residual analysis											Residual analysis											Residual analysis											Residual analysis
		Minimun	Maximun	Mean	SD								Minimun	Maximun	Mean	SD								Minimun	Maximun	Mean	SD								Minimun	Maximun	Mean	SD								Minimun	Maximun	Mean	SD
	Predicted value	13.4314	14.1852	13.8085	0.213937							Predicted value	15.4064	15.9163	15.7319	0.121078							Predicted value	1.16075	2.21474	1.62276	0.310687							Predicted value	9.28613	10.0227	9.63222	0.202058							Predicted value	11.4065	11.6739	11.5556	0.0759679
	Residual	-0.259662	0.254477	-2.4869e-15	0.132887							Residual	-0.234913	0.241712	4.1922e-15	0.126966							Residual	-0.514293	0.818735	-1.11022e-16	0.302593							Residual	-0.175422	0.188217	4.90274e-15	0.101899							Residual	-0.163871	0.138864	-1.20792e-15	0.0957053
	Deviation from predicted value	-1.76267	1.76079	4.66405e-15	1							Deviation from predicted value	-2.68821	1.52319	-2.4647e-14	1							Deviation from predicted value	-1.48706	1.90538	-1.24345e-16	1							Deviation from predicted value	-1.71282	1.93251	-1.72129e-14	1							Deviation from predicted value	-1.96328	1.55659	2.43627e-14	1
	Residue deviation	-1.4381	1.40939	-1.37668e-14	0.73598							Residue deviation	-1.36171	1.40113	2.42872e-14	0.73598							Residue deviation	-1.25089	1.99136	-2.75335e-16	0.73598							Residue deviation	-1.26701	1.35942	3.54028e-14	0.73598							Residue deviation	-1.26018	1.06787	-9.30811e-15	0.73598
	Multivariate analysis
	Variable	Significance	Bonferroni significance threshold	Outcome Bonferroni	RANK	Holm significance threshold	Holm Outcome	FDR adjusted p value	FDR Outcome			Variable	Significance	Bonferroni significance threshold	Outcome Bonferroni	RANK	Holm significance threshold	Holm Outcome	FDR adjusted p value	FDR Outcome			Variable	Significance	Bonferroni significance threshold	Outcome Bonferroni	RANK	Holm significance threshold	Holm Outcome	FDR adjusted p value	FDR Outcome			Variable	Significance	Bonferroni significance threshold	Outcome Bonferroni	RANK	Holm significance threshold	Holm Outcome	FDR adjusted p value	FDR Outcome			Variable	Significance	Bonferroni significance threshold	Outcome Bonferroni	RANK
	rs7787082 (ABCB1)	0.027325	0.00454545	NON SIG	1	0.00454545	NON SIG	0.333	NON SIG			rs7787082 (ABCB1)	0.0494117	0.00454545	NON SIG	1	0.00454545	NON SIG	0.544	NON SIG			rs10276036 (ABCB1)	0.0818157	0.00454545	NON SIG	1	0.00454545	NON SIG	0.9	NON SIG			rs1800544 (ADRA2A)	0.0669953	0.00454545	NON SIG	1	0.00454545	NON SIG	0.737	NON SIG			rs7787082 (ABCB1)	0.24848	0.00454545	NON SIG	1
	rs10276036 (ABCB1)	0.112897	0.00454545	NON SIG	2	0.005	NON SIG	0.605	NON SIG			rs10248420 (ABCB1)	0.152694	0.00454545	NON SIG	2	0.005	NON SIG	0.84	NON SIG			rs6314 (HTR2A)	0.101596	0.00454545	NON SIG	2	0.005	NON SIG	0.559	NON SIG			rs7787082 (ABCB1)	0.117552	0.00454545	NON SIG	2	0.005	NON SIG	0.847	NON SIG			rs6314 (HTR2A)	0.339919	0.00454545	NON SIG	2
	rs518147 (HTR2C)	0.129684	0.00454545	NON SIG	3	0.00555556	NON SIG	0.477	NON SIG			rs10276036 (ABCB1)	0.233835	0.00454545	NON SIG	3	0.00555556	NON SIG	0.857	NON SIG			rs4520 (APOC3)	0.108719	0.00454545	NON SIG	3	0.00555556	NON SIG	0.399	NON SIG			rs518147 (HTR2C)	0.11885	0.00454545	NON SIG	3	0.00555556	NON SIG	0.436	NON SIG			CYP2D6	0.43093	0.00454545	NON SIG	3
	rs1800544 (ADRA2A)	0.216943	0.00454545	NON SIG	4	0.00625	NON SIG	0.605	NON SIG			Race	0.264135	0.00454545	NON SIG	4	0.00625	NON SIG	0.726	NON SIG			Sex	0.512857	0.00454545	NON SIG	4	0.00625	NON SIG	1	NON SIG			rs6314 (HTR2A)	0.168393	0.00454545	NON SIG	4	0.00625	NON SIG	0.463	NON SIG			rs4520 (APOC3)	0.524914	0.00454545	NON SIG	4
	Race	0.274515	0.00454545	NON SIG	5	0.00714286	NON SIG	0.594	NON SIG			rs6314 (HTR2A)	0.418035	0.00454545	NON SIG	5	0.00714286	NON SIG	0.92	NON SIG			rs518147 (HTR2C)	0.594868	0.00454545	NON SIG	5	0.00714286	NON SIG	1	NON SIG			CYP2D6	0.207614	0.00454545	NON SIG	5	0.00714286	NON SIG	0.457	NON SIG			Race	0.558201	0.00454545	NON SIG	5
	rs10248420 (ABCB1)	0.373988	0.00454545	NON SIG	6	0.00833333	NON SIG	0.678	NON SIG			CYP2D6	0.623077	0.00454545	NON SIG	6	0.00833333	NON SIG	1	NON SIG			Race	0.708201	0.00454545	NON SIG	6	0.00833333	NON SIG	1	NON SIG			Sex	0.22128	0.00454545	NON SIG	6	0.00833333	NON SIG	0.406	NON SIG			rs10248420 (ABCB1)	0.629934	0.00454545	NON SIG	6
	CYP2D6	0.378118	0.00454545	NON SIG	7	0.01	NON SIG	0.597	NON SIG			rs518147 (HTR2C)	0.62715	0.00454545	NON SIG	7	0.01	NON SIG	0.986	NON SIG			rs10248420 (ABCB1)	0.845955	0.00454545	NON SIG	7	0.01	NON SIG	1	NON SIG			CYP2C9	0.400986	0.00454545	NON SIG	7	0.01	NON SIG	0.63	NON SIG			CYP2C9	0.644864	0.00454545	NON SIG	7
	Sex	0.489205	0.00454545	NON SIG	8	0.0125	NON SIG	0.674	NON SIG			CYP2C9	0.701701	0.00454545	NON SIG	8	0.0125	NON SIG	0.965	NON SIG			CYP2D6	0.909856	0.00454545	NON SIG	8	0.0125	NON SIG	1	NON SIG			Race	0.560102	0.00454545	NON SIG	8	0.0125	NON SIG	0.77	NON SIG			rs1800544 (ADRA2A)	0.657575	0.00454545	NON SIG	8
	rs6314 (HTR2A)	0.699885	0.00454545	NON SIG	9	0.0166667	NON SIG	0.856	NON SIG			Sex	0.810404	0.00454545	NON SIG	9	0.0166667	NON SIG	0.99	NON SIG			CYP2C9	0.946228	0.00454545	NON SIG	9	0.0166667	NON SIG	1	NON SIG			rs10276036 (ABCB1)	0.650207	0.00454545	NON SIG	9	0.0166667	NON SIG	0.795	NON SIG			rs10276036 (ABCB1)	0.836939	0.00454545	NON SIG	9
	CYP2C9	0.962323	0.00454545	NON SIG	10	0.025	NON SIG	1	NON SIG			rs4520 (APOC3)	0.882527	0.00454545	NON SIG	10	0.025	NON SIG	0.971	NON SIG			rs7787082 (ABCB1)	0.983732	0.00454545	NON SIG	10	0.025	NON SIG	1	NON SIG			rs4520 (APOC3)	0.716211	0.00454545	NON SIG	10	0.025	NON SIG	0.788	NON SIG			rs518147 (HTR2C)	0.851163	0.00454545	NON SIG	10
	rs4520 (APOC3)	0.967408	0.00454545	NON SIG	11	0.05	NON SIG	0.97	NON SIG			rs1800544 (ADRA2A)	0.924935	0.00454545	NON SIG	11	0.05	NON SIG	0.925	NON SIG			rs1800544 (ADRA2A)	0.996488	0.00454545	NON SIG	11	0.05	NON SIG	0.996	NON SIG			rs10248420 (ABCB1)	0.822736	0.00454545	NON SIG	11	0.05	NON SIG	0.823	NON SIG			Sex	0.957051	0.00454545	NON SIG	11
[truncated: 31 more columns]

## Sheet: B Donepezil
	Supplementary Table S4B) Multivariate analysis of the genotypes and phenotypes that showed a significant association with donepezil pharmacokinetics’ parameters in the univariate analysis.
	Dependent variable: Ln AUCinf											Dependent variable: Ln AUCinf/DW											Dependent variable: Ln Tmax											Dependent variable: Ln Cmax											Dependent variable: Ln Cmax/DW
	Model adjustment											Model adjustment											Model adjustment											Model adjustment											Model adjustment
		R	R2	Adjusted R2	Standard error of the estimate								R	R2	Adjusted R2	Standard error of the estimate								R	R2	Adjusted R2	Standard error of the estimate								R	R2	Adjusted R2	Standard error of the estimate								R	R2	Adjusted R2	Standard error of the estimate
	1	0.939a	0.882119	0.685649	0.173293							1	0.910a	0.828146	0.541722	0.157925							1	0.912a	0.832074	0.552197	0.197683							1	0.880a	0.775253	0.400675	0.213624							1	,824a	0.679708	0.145888	0.193149
	Coefficients											Coeficientesa											Coeficientesa											Coeficientesa											Coeficientesa
			Unstandardized β coefficients		Standardized β coefficients									Unstandardized β coefficients		Standardized β coefficients									Unstandardized β coefficients		Standardized β coefficients									Unstandardized β coefficients		Standardized β coefficients									Unstandardized β coefficients		Standardized β coefficients
			Unstandardized β coefficients	SD	Standardized β coefficients	Confidence interval Lower limit	Confidence interval Upper limit	Sig.						Unstandardized β coefficients	SD	Standardized β coefficients	Confidence interval Lower limit	Confidence interval Upper limit	Sig.						Unstandardized β coefficients	SD	Standardized β coefficients	Confidence interval Lower limit	Confidence interval Upper limit	Sig.						Unstandardized β coefficients	SD	Standardized β coefficients	Confidence interval Lower limit	Confidence interval Upper limit	Sig.						Unstandardized β coefficients	SD	Standardized β coefficients
	1	(Constant)	12.054	0.822638		10.1931	13.9149	1.38229e-07				1	(Constant)	14.4843	0.749685		12.7884	16.1802	1.23133e-08				1	(Constant)	-1.25708	0.938422		-3.37994	0.865775	0.213226				1	(Constant)	9.27814	1.0141		6.9841	11.5722	7.46222e-06				1	(Constant)	11.7084	0.916897
		Sex	0.0214408	0.167203	0.0353715	-0.356799	0.39968	0.900785					Sex	0.154177	0.152375	0.336993	-0.190519	0.498873	0.338049					Sex	0.328006	0.190736	0.566165	-0.103469	0.759481	0.119605					Sex	-0.00727515	0.206117	-0.0134434	-0.473545	0.458994	0.972614					Sex	0.125461	0.186361	0.306099
		Race	-0.0105793	0.144691	-0.0149197	-0.337892	0.316734	0.943313					Race	-0.0013029	0.131859	-0.00243446	-0.299589	0.296983	0.992332					Race	-0.167749	0.165055	-0.24752	-0.54113	0.205632	0.336019					Race	-0.00737566	0.178365	-0.0116509	-0.410866	0.396115	0.967919					Race	0.00190072	0.161269	0.00396424
		rs11983225 (ABCB1)	0.0946976	0.12387	0.150097	-0.185517	0.374912	0.464147					rs11983225 (ABCB1)	0.0363061	0.112885	0.0762428	-0.219058	0.29167	0.755085					rs11983225 (ABCB1)	-0.0583268	0.141305	-0.096727	-0.37798	0.261327	0.689433					rs11983225 (ABCB1)	0.167288	0.152699	0.296996	-0.178142	0.512718	0.30173					rs11983225 (ABCB1)	0.108896	0.138064	0.255261
		rs3842 (ABCB1)	-0.0464582	0.160776	-0.0613639	-0.410158	0.317242	0.779155					rs3842 (ABCB1)	-0.124898	0.146518	-0.218572	-0.456344	0.206548	0.416075					rs3842 (ABCB1)	0.359967	0.183404	0.497464	-0.0549217	0.774857	0.0812908					rs3842 (ABCB1)	-0.14921	0.198194	-0.220751	-0.597556	0.299136	0.470773					rs3842 (ABCB1)	-0.22765	0.179197	-0.44469
		rs4728709 (ABCB1)	-0.078459	0.138003	-0.120855	-0.390643	0.233725	0.583579					rs4728709 (ABCB1)	-0.0630405	0.125764	-0.128655	-0.347539	0.221458	0.62822					rs4728709 (ABCB1)	-0.183568	0.157426	-0.295846	-0.539691	0.172554	0.27356					rs4728709 (ABCB1)	-0.108769	0.170121	-0.187664	-0.49361	0.276071	0.538517					rs4728709 (ABCB1)	-0.0933506	0.153815	-0.212656
		rs7787082 (ABCB1)	0.17913	0.195925	0.160472	-0.264084	0.622344	0.384411					rs7787082 (ABCB1)	0.113514	0.17855	0.134731	-0.290395	0.517422	0.540764					rs7787082 (ABCB1)	0.0964328	0.223501	0.0903863	-0.409162	0.602027	0.676281					rs7787082 (ABCB1)	0.410036	0.241524	0.41144	-0.13633	0.956401	0.123792					rs7787082 (ABCB1)	0.34442	0.218375	0.456307
		rs4520 (APOC3)	0.0510416	0.194353	0.0809015	-0.388616	0.490699	0.798754					rs4520 (APOC3)	-0.0293202	0.177117	-0.0615724	-0.429988	0.371347	0.872177					rs4520 (APOC3)	0.171052	0.221708	0.283666	-0.330486	0.672589	0.460176					rs4520 (APOC3)	0.169013	0.239586	0.300059	-0.372969	0.710994	0.498389					rs4520 (APOC3)	0.0886511	0.216622	0.207805
		rs5128 (APOC3)	-0.144273	0.157363	-0.190561	-0.500251	0.211706	0.383149					rs5128 (APOC3)	-0.0804627	0.143407	-0.14081	-0.404872	0.243947	0.588439					rs5128 (APOC3)	0.141976	0.179511	0.196206	-0.264105	0.548057	0.449338					rs5128 (APOC3)	-0.146178	0.193986	-0.216265	-0.585006	0.29265	0.470375					rs5128 (APOC3)	-0.0823679	0.175393	-0.160897
		rs4680 (COMT)	0.154368	0.0968439	0.254666	-0.0647079	0.373444	0.145402					rs4680 (COMT)	0.23165	0.0882555	0.506329	0.0320018	0.431297	0.0275946					rs4680 (COMT)	-0.051107	0.110474	-0.0882148	-0.301017	0.198803	0.654622					rs4680 (COMT)	0.048594	0.119383	0.0897945	-0.221469	0.318657	0.693487					rs4680 (COMT)	0.125875	0.10794	0.307109
		rs283299433 (CYP2A6)	0.0387939	0.181045	0.05471	-0.370759	0.448347	0.835107					rs283299433 (CYP2A6)	0.169383	0.16499	0.316492	-0.203849	0.542616	0.331395					rs283299433 (CYP2A6)	-0.132798	0.206527	-0.195949	-0.599994	0.334398	0.536256					rs283299433 (CYP2A6)	-0.106908	0.223181	-0.168876	-0.611779	0.397963	0.64335					rs283299433 (CYP2A6)	0.0236817	0.20179	0.0493919
		CYP2C9	0.210017	0.155335	0.25424	-0.141376	0.561409	0.209362					CYP2C9	0.0988134	0.14156	0.158487	-0.221417	0.419043	0.50279					CYP2C9	0.0264818	0.177198	0.0335418	-0.374368	0.427331	0.884496					CYP2C9	0.107469	0.191487	0.145723	-0.325705	0.540643	0.588338					CYP2C9	-0.00373454	0.173133	-0.00668601
		CYP2D6	0.491407	0.241293	0.594884	-0.0544357	1.03725	0.0721656					CYP2D6	0.194598	0.219895	0.312116	-0.302838	0.692034	0.399204					CYP2D6	0.216701	0.275254	0.274473	-0.405967	0.83937	0.451354					CYP2D6	0.309165	0.297451	0.419213	-0.363716	0.982045	0.325744					CYP2D6	0.0123551	0.268941	0.0221196
		rs6280 (DRD3)	-0.258179	0.100276	-0.364103	-0.485019	-0.0313389	0,030*					rs6280 (DRD3)	-0.109619	0.0913833	-0.204822	-0.316342	0.0971042	0.260938					rs6280 (DRD3)	0.385226	0.114389	0.568417	0.126459	0.643993	0.00828757					rs6280 (DRD3)	-0.318834	0.123614	-0.503642	-0.598468	-0.0391999	0.0297321					rs6280 (DRD3)	-0.170274	0.111766	-0.355133
		rs6313 (HTR2A)	0.146691	0.115854	0.242001	-0.115389	0.408772	0.237242					rs6313 (HTR2A)	0.0284012	0.10558	0.0620779	-0.210438	0.26724	0.793994					rs6313 (HTR2A)	0.262936	0.13216	0.453849	-0.0360315	0.561904	0.0778565					rs6313 (HTR2A)	-0.0230595	0.142818	-0.0426106	-0.346136	0.300017	0.875297					rs6313 (HTR2A)	-0.14135	0.129129	-0.344863
		rs518147 (HTR2C)	0.202931	0.146636	0.332628	-0.128783	0.534644	0.19974					rs518147 (HTR2C)	0.087667	0.133632	0.190386	-0.214629	0.389963	0.528216					rs518147 (HTR2C)	0.280881	0.167274	0.481706	-0.0975192	0.659282	0.127425					rs518147 (HTR2C)	0.0659989	0.180763	0.121172	-0.342916	0.474914	0.72346					rs518147 (HTR2C)	-0.0492646	0.163437	-0.119422
	Residual analysis											Residual analysis											Residual analysis											Residual analysis											Residual analysis
		Minimun	Maximun	Mean	SD								Minimun	Maximun	Mean	SD								Minimun	Maximun	Mean	SD								Minimun	Maximun	Mean	SD								Minimun	Maximun	Mean	SD
	Predicted value	12.7774	13.8445	13.3416	0.290293							Predicted value	14.8949	15.7512	15.265	0.212295							Predicted value	0.355901	1.40954	0.790393	0.269468	25						Predicted value	9.1972	10.2863	9.79878	0.242963	25						Predicted value	11.3975	11.9736	11.7222	0.172304
	Residual	-0.287404	0.173048	-1.63425e-15	0.10612							Residual	-0.208731	0.183516	2.70006e-15	0.0967087							Residual	-0.286909	0.295494	1.42109e-16	0.121056	25						Residual	-0.410283	0.177259	-1.91847e-15	0.130818	25						Residual	-0.332403	0.148691	1.06581e-15	0.118279
	Deviation from predicted value	-1.94379	1.73245	1.93512e-15	1							Deviation from predicted value	-1.74336	2.29035	1.65423e-15	1							Deviation from predicted value	-1.61241	2.29767	-8.88178e-18	1	25						Deviation from predicted value	-2.47601	2.00665	1.02207e-14	1	25						Deviation from predicted value	-1.88425	1.4595	8.81517e-16	1
	Residue deviation	-1.65849	0.998587	-9.45244e-15	0.612372							Residue deviation	-1.32171	1.16205	1.71041e-14	0.612372							Residue deviation	-1.45136	1.49479	7.18731e-16	0.612372	25						Residue deviation	-1.92058	0.829769	-8.9706e-15	0.612372	25						Residue deviation	-1.72097	0.769824	5.54223e-15	0.612372
	Multivariate analysis
	Variable	Significance	Bonferroni significance threshold	Outcome Bonferroni	RANK	Holm significance threshold	Holm Outcome	FDR adjusted p value	FDR Outcome			Variable	Significance	Bonferroni significance threshold	Outcome Bonferroni	RANK	Holm significance threshold	Holm Outcome	FDR adjusted p value	FDR Outcome			Variable	Significance	Bonferroni significance threshold	Outcome Bonferroni	RANK	Holm significance threshold	Holm Outcome	FDR adjusted p value	FDR Outcome			Variable	Significance	Bonferroni significance threshold	Outcome Bonferroni	RANK	Holm significance threshold	Holm Outcome	FDR adjusted p value	FDR Outcome			Variable	Significance	Bonferroni significance threshold	Outcome Bonferroni	RANK
	rs6280 (DRD3)	0.03	0.003125	NON SIG	1	0.00333333	NON SIG	0.45	NON SIG			rs4680 (COMT)	0.0275946	0.003125	NON SIG	1	0.00333333	NON SIG	0.414	NON SIG			rs6280 (DRD3)	0.00828757	0.003125	NON SIG	1	0.00333333	NON SIG	0.124	NON SIG			rs6280 (DRD3)	0.0297321	0.003125	NON SIG	1	0.00333333	NON SIG	0.446	NON SIG			rs7787082 (ABCB1)	0.149205	0.003125	NON SIG	1
	CYP2D6	0.0721656	0.003125	NON SIG	2	0.00357143	NON SIG	0.541	NON SIG			rs6280 (DRD3)	0.260938	0.003125	NON SIG	2	0.00357143	NON SIG	1	NON SIG			rs6313 (HTR2A)	0.0778565	0.003125	NON SIG	2	0.00357143	NON SIG	0.584	NON SIG			rs7787082 (ABCB1)	0.123792	0.003125	NON SIG	2	0.00357143	NON SIG	0.928	NON SIG			rs6280 (DRD3)	0.16197	0.003125	NON SIG	2
	rs4680 (COMT)	0.145402	0.003125	NON SIG	3	0.00384615	NON SIG	0.727	NON SIG			rs283299433 (CYP2A6)	0.331395	0.003125	NON SIG	3	0.00384615	NON SIG	1	NON SIG			rs3842 (ABCB1)	0.0812908	0.003125	NON SIG	3	0.00384615	NON SIG	0.406	NON SIG			rs11983225 (ABCB1)	0.30173	0.003125	NON SIG	3	0.00384615	NON SIG	1	NON SIG			rs3842 (ABCB1)	0.235804	0.003125	NON SIG	3
	rs518147 (HTR2C)	0.19974	0.003125	NON SIG	4	0.00416667	NON SIG	0.749	NON SIG			Sex	0.338049	0.003125	NON SIG	4	0.00416667	NON SIG	1	NON SIG			Sex	0.119605	0.003125	NON SIG	4	0.00416667	NON SIG	0.449	NON SIG			CYP2D6	0.325744	0.003125	NON SIG	4	0.00416667	NON SIG	1	NON SIG			rs4680 (COMT)	0.273522	0.003125	NON SIG	4
	CYP2C9	0.209362	0.003125	NON SIG	5	0.00454545	NON SIG	0.628	NON SIG			CYP2D6	0.399204	0.003125	NON SIG	5	0.00454545	NON SIG	1	NON SIG			rs518147 (HTR2C)	0.127425	0.003125	NON SIG	5	0.00454545	NON SIG	0.382	NON SIG			rs5128 (APOC3)	0.470375	0.003125	NON SIG	5	0.00454545	NON SIG	1	NON SIG			rs6313 (HTR2A)	0.302103	0.003125	NON SIG	5
	rs6313 (HTR2A)	0.237242	0.003125	NON SIG	6	0.005	NON SIG	0.593	NON SIG			rs3842 (ABCB1)	0.416075	0.003125	NON SIG	6	0.005	NON SIG	1	NON SIG			rs4728709 (ABCB1)	0.27356	0.003125	NON SIG	6	0.005	NON SIG	0.684	NON SIG			rs3842 (ABCB1)	0.470773	0.003125	NON SIG	6	0.005	NON SIG	1	NON SIG			rs11983225 (ABCB1)	0.450539	0.003125	NON SIG	6
	rs5128 (APOC3)	0.383149	0.003125	NON SIG	7	0.00555556	NON SIG	0.821	NON SIG			CYP2C9	0.50279	0.003125	NON SIG	7	0.00555556	NON SIG	1	NON SIG			Race	0.336019	0.003125	NON SIG	7	0.00555556	NON SIG	0.72	NON SIG			rs4520 (APOC3)	0.498389	0.003125	NON SIG	7	0.00555556	NON SIG	1	NON SIG			Sex	0.517723	0.003125	NON SIG	7
	rs7787082 (ABCB1)	0.384411	0.003125	NON SIG	8	0.00625	NON SIG	0.721	NON SIG			rs518147 (HTR2C)	0.528216	0.003125	NON SIG	8	0.00625	NON SIG	0.99	NON SIG			rs5128 (APOC3)	0.449338	0.003125	NON SIG	8	0.00625	NON SIG	0.843	NON SIG			rs4728709 (ABCB1)	0.538517	0.003125	NON SIG	8	0.00625	NON SIG	1	NON SIG			rs4728709 (ABCB1)	0.558914	0.003125	NON SIG	8
	rs11983225 (ABCB1)	0.464147	0.003125	NON SIG	9	0.00714286	NON SIG	0.774	NON SIG			rs7787082 (ABCB1)	0.540764	0.003125	NON SIG	9	0.00714286	NON SIG	0.901	NON SIG			CYP2D6	0.451354	0.003125	NON SIG	9	0.00714286	NON SIG	0.752	NON SIG			CYP2C9	0.588338	0.003125	NON SIG	9	0.00714286	NON SIG	0.981	NON SIG			rs5128 (APOC3)	0.649797	0.003125	NON SIG	9
	rs4728709 (ABCB1)	0.583579	0.003125	NON SIG	10	0.00833333	NON SIG	0.876	NON SIG			rs5128 (APOC3)	0.588439	0.003125	NON SIG	10	0.00833333	NON SIG	0.883	NON SIG			rs4520 (APOC3)	0.460176	0.003125	NON SIG	10	0.00833333	NON SIG	0.69	NON SIG			rs283299433 (CYP2A6)	0.64335	0.003125	NON SIG	10	0.00833333	NON SIG	0.965	NON SIG			rs4520 (APOC3)	0.691929	0.003125	NON SIG	10
	rs3842 (ABCB1)	0.779155	0.003125	NON SIG	11	0.01	NON SIG	1	NON SIG			rs4728709 (ABCB1)	0.62822	0.003125	NON SIG	11	0.01	NON SIG	0.857	NON SIG			rs283299433 (CYP2A6)	0.536256	0.003125	NON SIG	11	0.01	NON SIG	0.731	NON SIG			rs4680 (COMT)	0.693487	0.003125	NON SIG	11	0.01	NON SIG	0.946	NON SIG			rs518147 (HTR2C)	0.769937	0.003125	NON SIG	11
	rs4520 (APOC3)	0.798754	0.003125	NON SIG	12	0.0125	NON SIG	0.998	NON SIG			rs11983225 (ABCB1)	0.755085	0.003125	NON SIG	12	0.0125	NON SIG	0.944	NON SIG			rs4680 (COMT)	0.654622	0.003125	NON SIG	12	0.0125	NON SIG	0.818	NON SIG			rs518147 (HTR2C)	0.72346	0.003125	NON SIG	12	0.0125	NON SIG	0.904	NON SIG			rs283299433 (CYP2A6)	0.909153	0.003125	NON SIG	12
	rs283299433 (CYP2A6)	0.835107	0.003125	NON SIG	13	0.0166667	NON SIG	0.964	NON SIG			rs6313 (HTR2A)	0.793994	0.003125	NON SIG	13	0.0166667	NON SIG	0.916	NON SIG			rs7787082 (ABCB1)	0.676281	0.003125	NON SIG	13	0.0166667	NON SIG	0.78	NON SIG			rs6313 (HTR2A)	0.875297	0.003125	NON SIG	13	0.0166667	NON SIG	1	NON SIG			CYP2D6	0.964361	0.003125	NON SIG	13
	Sex	0.900785	0.003125	NON SIG	14	0.025	NON SIG	0.965	NON SIG			rs4520 (APOC3)	0.872177	0.003125	NON SIG	14	0.025	NON SIG	0.934	NON SIG			rs11983225 (ABCB1)	0.689433	0.003125	NON SIG	14	0.025	NON SIG	0.74	NON SIG			Race	0.967919	0.003125	NON SIG	14	0.025	NON SIG	1	NON SIG			CYP2C9	0.983261	0.003125	NON SIG	14
	Race	0.943313	0.003125	NON SIG	15	0.05	NON SIG	0.943	NON SIG			Race	0.992332	0.003125	NON SIG	15	0.05	NON SIG	0.992	NON SIG			CYP2C9	0.884496	0.003125	NON SIG	15	0.05	NON SIG	0.884	NON SIG			Sex	0.972614	0.003125	NON SIG	15	0.05	NON SIG	0.973	NON SIG			Race	0.990853	0.003125	NON SIG	15
[truncated: 31 more columns]
