# Supplementary material for: Pharmacogenetics of Donepezil and Memantine in Healthy Subjects
Source: J Pers Med. 2022 May 13;12(5):788. doi: 10.3390/jpm12050788 (PMC9145014; doi:10.3390/jpm12050788)
Supplement: Supplementary file 1 [file jpm-12-00788-s001.zip › 4 Supplementart Table 5.xlsx]

## Sheet: 5A) Presence of ADRs
Supplementary Table S5A) Results of the univariate analysis that searched for the association of genotypes and phenotypes with the presence of at least one adverse drug reaction.
Contingency table
			Presence of ADRs		Total
			No	Yes			p value
ABCB1	Wt	Number	6	0	6		0.485
		%	0.26087	0	0.24
	Het	Number	4	0	4
		%	0.173913	0	0.16
	Mut	Number	13	2	15
		%	0.565217	1	0.6
Total		Number	23	2	25
		%	1	1	1
Contingency table
			Presence of ADRs		Total
			No	Yes			p value
ABCB1 rs10248420	G/G	Number	1	0	1		0.956
		%	0.0434783	0	0.04
	G/A	Number	11	1	12
		%	0.478261	0.5	0.48
	A/A	Number	11	1	12
		%	0.478261	0.5	0.48
Total		Number	23	2	25
		%	1	1	1
Contingency table
			Presence of ADRs		Total
			No	Yes			p value
ABCB1 rs10276036	T/T	Number	9	0	9		0.485
		%	0.391304	0	0.36
	T/C	Number	13	2	15
		%	0.565217	1	0.6
	C/C	Number	1	0	1
		%	0.0434783	0	0.04
Total		Number	23	2	25
		%	1	1	1
Contingency table
			Presence of ADRs		Total
			No	Yes			p value
ABCB1 rs10280101	A/A	Number	15	1	16		0.6
			0.652174	0.5	0.64
	A/C		8	1	9
			0.347826	0.5	0.36
Total			23	2	25
			1	1	1
Contingency table
			Presence of ADRs		Total
			No	Yes			p value
ABCB1 rs11983225	T/T	Number	15	1	16		0.6
		%	0.652174	0.5	0.64
	T/C	Number	8	1	9
		%	0.347826	0.5	0.36
Total		Number	23	2	25
		%	1	1	1
Tabla cruzada
			PresenciaAEs		Total
			0	1
ABCB1 rs12720067	C/C	Number	17	1	18		0.49
		%	0.73913	0.5	0.72
	C/T	Number	6	1	7
		%	0.26087	0.5	0.28
Total		Number	23	2	25
		%	1	1	1
Contingency table
			Presence of ADRs		Total
			No	Yes			p value
ABCB1 rs3842	T/T	Number	18	2	20		0.633
		%	0.782609	1	0.8
	T/C	Number	5	0	5
		%	0.217391	0	0.2
Total		Number	23	2	25
		%	1	1	1
Contingency table
			Presence of ADRs		Total
			No	Yes			p value
ABCB1 rs4148737	T/T	Number	5	1	6		0.641
		%	0.217391	0.5	0.24
	T/C	Number	16	1	17
		%	0.695652	0.5	0.68
	C/C	Number	2	0	2
		%	0.0869565	0	0.08
Total		Number	23	2	25
		%	1	1	1
Contingency table
			Presence of ADRs		Total
			No	Yes			p value
ABCB1 rs4728709	A/G	Number	8	0	8		0.453
		%	0.347826	0	0.32
	G/G	Number	15	2	17
		%	0.652174	1	0.68
Total		Number	23	2	25
		%	1	1	1
Contingency table
			Presence of ADRs		Total
			No	Yes			p value
ABCB1 rs7787082	A/A	Number	2	0	2		0.908
		%	0.0869565	0	0.08
	A/G	Number	10	1	11
		%	0.434783	0.5	0.44
	G/G	Number	11	1	12
		%	0.478261	0.5	0.48
Total		Number	23	2	25
		%	1	1	1
Contingency table
			Presence of ADRs		Total
			No	Yes			p value
ADRA2A rs1800544	C/C	Number	7	0	7		0.485
		%	0.304348	0	0.28
	C/G	Number	13	2	15
		%	0.565217	1	0.6
	G/G	Number	3	0	3
		%	0.130435	0	0.12
Total		Number	23	2	25
		%	1	1	1
Contingency table
			Presence of ADRs
			No	Yes	Total		p value
APOC3 rs4520	C/C	Number	15	1	16		0.6
		%	0.652174	0.5	0.64
	C/T	Number	8	1	9
		%	0.347826	0.5	0.36
Total		Number	23	2	25
		%	1	1	1
Contingency table
			Presence of ADRs
			No	Yes	Total		p value
APOC3 rs5128	C/C	Number	19	1	20		0.367
		%	0.826087	0.5	0.8
	C/G	Number	4	1	5
		%	0.173913	0.5	0.2
Total		Number	23	2	25
		%	1	1	1
Contingency table
			Presence of ADRs
			No	Yes	Total		p value
BDNF rs6265	C/C	Number	21	1	22		0.23
		%	0.913043	0.5	0.88
	C/T	Number	2	1	3
		%	0.0869565	0.5	0.12
Total		Number	23	2	25
		%	1	1	1
Contingency table
			Presence of ADRs
			No	Yes	Total		p value
COMT rs13306278	C/C	Number	18	1	19		0.43
		%	0.782609	0.5	0.76
	C/T	Number	5	1	6
		%	0.217391	0.5	0.24
Total		Number	23	2	25
		%	1	1	1
Contingency table
			Presence of ADRs
			No	Yes	Total		p value
COMT rs4680	G/G	Number	12	0	12		0.308
		%	0.521739	0	0.48
	G/A	Number	10	2	12
		%	0.434783	1	0.48
	A/A	Number	1	0	1
		%	0.0434783	0	0.04
Total		Number	23	2	25
		%	1	1	1
Contingency table
			Presence of ADRs
			No	Yes	Total		p value
CYP1A2	UM	Number	21	1	22		0.23
		%	0.913043	0.5	0.88
	PM	Number	2	1	3
		%	0.0869565	0.5	0.12
Total		Number	23	2	25
		%	1	1	1
Contingency table
			Presence of ADRs
			No	Yes	Total		p value
CYP2A6 rs28399433	A/A	Number	18	1	19		0.069
		%	0.782609	0.5	0.76
	A/C	Number	4	0	4
		%	0.173913	0	0.16
	C/C	Number	1	1	2
		%	0.0434783	0.5	0.08
Total		Number	23	2	25
		%	1	1	1
Contingency table
			Presence of ADRs
			No	Yes	Total		p value
CYP2B6_fen_exc	NM	Number	10	1	11		0.697
		%	0.434783	0.5	0.44
	IM	Number	13	1	14
		%	0.565217	0.5	0.56
Total		Number	23	2	25
		%	1	1	1
Contingency table
			Presence of ADRs
			No	Yes	Total		p value
CYP2B6 rs2279343	C/C	Number	5	1	6		0.001
		%	0.217391	0.5	0.24
	C/T	Number	18	0	18
		%	0.782609	0	0.72
	T/T	Number	0	1	1
		%	0	0.5	0.04
Total		Number	23	2	25
		%	1	1	1
Contingency table
			Presence of ADRs
			No	Yes	Total		p value
CYP2B6 rs2279345	A/A	Number	12	2	14		0.426
		%	0.521739	1	0.56
	A/G	Number	9	0	9
		%	0.391304	0	0.36
	G/G	Number	2	0	2
		%	0.0869565	0	0.08
Total		Number	23	2	25
		%	1	1	1
Contingency table
			Presence of ADRs
			No	Yes	Total		p value
CYP2B6 rs4803419	C/C	Number	8	1	9		0.6
		%	0.347826	0.5	0.36
	C/T	Number	15	1	16
		%	0.652174	0.5	0.64
Total		Number	23	2	25
		%	1	1	1
Contingency table
			Presence of ADRs
			No	Yes	Total		p value
CY2PC19	NM	Number	4	1	5		0.247
		%	0.173913	0.5	0.2
	IM	Number	14	0	14
		%	0.608696	0	0.56
	PM	Number	5	1	6
		%	0.217391	0.5	0.24
Total		Number	23	2	25
		%	1	1	1
Contingency table
			Presence of ADRs
			No	Yes	Total		p value
CYP2C9	NM	Number	20	1	21		0.3
		%	0.869565	0.5	0.84
	IM	Number	3	1	4
		%	0.130435	0.5	0.16
Total		Number	23	2	25
		%	1	1	1
Contingency table
			Presence of ADRs
			No	Yes	Total		p value
CYP2D6	UM	Number	2	0	2		0.149
		%	0.0869565	0	0.08
	NM	Number	18	1	19
		%	0.782609	0.5	0.76
	IM	Number	1	1	2
		%	0.0434783	0.5	0.08
	PM	Number	2	0	2
		%	0.0869565	0	0.08
Total		Number	23	2	25
		%	1	1	1
Contingency table
			Presence of ADRs
			No	Yes	Total		p value
CYP3A4 22 rs35599367	C/C	Number	22	2	24		0.92
		%	0.956522	1	0.96
	C/T	Number	1	0	1
		%	0.0434783	0	0.04
Total		Number	23	2	25
		%	1	1	1
Contingency table
			Presence of ADRs
			No	Yes	Total		p value
CYP3A5 3 rs776746	T/C	Number	6	1	7		0.49
		%	0.26087	0.5	0.28
	C/C	Number	17	1	18
		%	0.73913	0.5	0.72
Total		Number	23	2	25
		%	1	1	1
Contingency table
			Presence of ADRs
			No	Yes	Total		p value
CYP4F2 rs2108622	C/C	Number	15	1	16		0.065
		%	0.652174	0.5	0.64
	C/T	Number	7	0	7
		%	0.304348	0	0.28
	T/T	Number	1	1	2
		%	0.0434783	0.5	0.08
Total		Number	23	2	25
		%	1	1	1
Contingency table
			Presence of ADRs
			No	Yes	Total		p value
DRD2 rs1799732	G/G	Number	19	1	20		0.367
		%	0.826087	0.5	0.8
	G/-	Number	4	1	5
		%	0.173913	0.5	0.2
Total		Number	23	2	25
		%	1	1	1
Contingency table
			Presence of ADRs
			No	Yes	Total		p value
DRD2 rs1800497	C/C	Number	14	2	16		0.4
		%	0.608696	1	0.64
	C/T	Number	9	0	9
		%	0.391304	0	0.36
Total		Number	23	2	25
		%	1	1	1
Tabla cruzada
			PresenciaAEs		Total
			,00	1,00
DRD2 rs6277	C/C	Number	6	0	6		0.367
		%	0.26087	0	0.24
	C/T	Number	11	2	13
		%	0.478261	1	0.52
	T/T	Number	6	0	6
		%	0.26087	0	0.24
Total		Number	23	2	25
		%	1	1	1
Contingency table
			Presence of ADRs
			No	Yes	Total		p value
DRD3 rs6280	T/T	Number	6	0	6		0.707
		%	0.26087	0	0.24
	T/C	Number	9	1	10
		%	0.391304	0.5	0.4
	C/C	Number	8	1	9
		%	0.347826	0.5	0.36
Total		Number	23	2	25
		%	1	1	1
Contingency table
			Presence of ADRs
			No	Yes	Total		p value
EPHX1 rs1051740	T/T	Number	9	2	11		0.251
		%	0.391304	1	0.44
	T/C	Number	13	0	13
		%	0.565217	0	0.52
	C/C	Number	1	0	1
		%	0.0434783	0	0.04
Total		Number	23	2	25
		%	1	1	1
Contingency table
			Presence of ADRs
			No	Yes	Total		p value
EPHX1 rs2234922	A/A	Number	14	2	16		0.543
		%	0.608696	1	0.64
	A/G	Number	7	0	7
		%	0.304348	0	0.28
	G/G	Number	2	0	2
		%	0.0869565	0	0.08
Total		Number	23	2	25
		%	1	1	1
Contingency table
			Presence of ADRs
			No	Yes	Total		p value
HTR2A rs6313	C/C	Number	10	2	12		0.308
		%	0.434783	1	0.48
	C/T	Number	9	0	9
		%	0.391304	0	0.36
	T/T	Number	4	0	4
		%	0.173913	0	0.16
Total		Number	23	2	25
		%	1	1	1
Contingency table
			Presence of ADRs
			No	Yes	Total		p value
HTR2A rs6314	C/C	Number	20	1	21		0.3
		%	0.869565	0.5	0.84
	C/T	Number	3	1	4
		%	0.130435	0.5	0.16
Total		Number	23	2	25
		%	1	1	1
Contingency table
			Presence of ADRs
			No	Yes	Total		p value
HTR2A rs7997012	G/G	Number	12	0	12		0.099
		%	0.521739	0	0.48
	G/A	Number	6	2	8
		%	0.26087	1	0.32
	A/A	Number	5	0	5
		%	0.217391	0	0.2
Total		Number	23	2	25
		%	1	1	1
Contingency table
			Presence of ADRs
			No	Yes	Total		p value
HTR2C rs1414334	G/G	Number	18	2	20		0.762
		%	0.782609	1	0.8
	G/C	Number	1	0	1
		%	0.0434783	0	0.04
	C/C	Number	4	0	4
		%	0.173913	0	0.16
Total		Number	23	2	25
		%	1	1	1
Contingency table
			Presence of ADRs
			No	Yes	Total		p value
HTR2C rs3813929	C/C	Number	10	2	12		0.308
		%	0.434783	1	0.48
	C/T	Number	7	0	7
		%	0.304348	0	0.28
	T/T	Number	6	0	6
		%	0.26087	0	0.24
Total		Number	23	2	25
		%	1	1	1
Contingency table
			Presence of ADRs
			No	Yes	Total		p value
HTR2C rs518147	C/C	Number	11	0	11		0.099
		%	0.478261	0	0.44
	C/G	Number	6	0	6
		%	0.26087	0	0.24
	G/G	Number	6	2	8
		%	0.26087	1	0.32
Total		Number	23	2	25
		%	1	1	1
Contingency table
			Presence of ADRs
			No	Yes	Total		p value
PTGS2 rs20417	C/C	Number	14	0	14		0.047
		%	0.608696	0	0.56
	C/G	Number	8	1	9
		%	0.347826	0.5	0.36
	G/G	Number	1	1	2
		%	0.0434783	0.5	0.08
Total		Number	23	2	25
		%	1	1	1

## Sheet: 5B) Diarrhoea
Supplementary Table S5B. Results of the univariate analysis that searched for the association of genotypes and phenotypes with diarrhoea.
Contingency table							p value
			Diarrhoea		Total
			No	Yes
ABCB1	Wt	Number	4	2	6		0.671
		%	0.235294	0.25	0.24
	Het	Number	2	2	4
		%	0.117647	0.25	0.16
	Mut	Number	11	4	15
		%	0.647059	0.5	0.6
Total		Number	17	8	25
		%	1	1	1
Contingency table
			Diarrhoea		Total
			No	Yes
ABCB1 rs10248420	G/G	Number	1	0	1		0.534
		%	0.0588235	0	0.04
	G/A	Number	7	5	12
		%	0.411765	0.625	0.48
	A/A	Number	9	3	12
		%	0.529412	0.375	0.48
Total		Number	17	8	25
		%	1	1	1
Contingency table
			Diarrhoea		Total
			No	Yes
ABCB1 rs10276036	T/T	Number	5	4	9		0.153
		%	0.294118	0.5	0.36
	T/C	Number	12	3	15
		%	0.705882	0.375	0.6
	C/C	Number	0	1	1
		%	0	0.125	0.04
Total		Number	17	8	25
		%	1	1	1
Contingency table
			Diarrhoea		Total
			No	Yes			0.287
ABCB1 rs10280101	A/A	Number	12	4	16
			0.705882	0.5	0.64
	A/C		5	4	9
			0.294118	0.5	0.36
Total
Contingency table
ABCB1 rs11983225	T/T	Number	12	4	16		0.287
		%	0.705882	0.5	0.64
	T/C	Number	5	4	9
		%	0.294118	0.5	0.36
Total		Number	17	8	25
		%	1	1	1
			Diarrhoea		Total
			No	Yes
ABCB1 rs12720067	C/C	Number	14	4	18		0.116
		%	0.823529	0.5	0.72
	C/T	Number	3	4	7
		%	0.176471	0.5	0.28
Total		Number	17	8	25
		%	1	1	1
Contingency table
			Diarrhoea		Total
			No	Yes
ABCB1 rs3842	T/T	Number	15	5	20		0.167
		%	0.882353	0.625	0.8
	T/C	Number	2	3	5
		%	0.117647	0.375	0.2
Total		Number	17	8	25
		%	1	1	1
Contingency table
			Diarrhoea		Total
			No	Yes
ABCB1 rs4148737	T/T	Number	3	3	6		0.417
		%	0.176471	0.375	0.24
	T/C	Number	13	4	17
		%	0.764706	0.5	0.68
	C/C	Number	1	1	2
		%	0.0588235	0.125	0.08
Total		Number	17	8	25
		%	1	1	1
Contingency table
			Diarrhoea		Total
			No	Yes
ABCB1 rs4728709	A/G	Number	6	2	8		0.487
		%	0.352941	0.25	0.32
	G/G	Number	11	6	17
		%	0.647059	0.75	0.68
Total		Number	17	8	25
		%	1	1	1
Contingency table
			Diarrhoea		Total
			No	Yes
ABCB1 rs7787082	A/A	Number	2	0	2		0.345
		%	0.117647	0	0.08
	A/G	Number	6	5	11
		%	0.352941	0.625	0.44
	G/G	Number	9	3	12
		%	0.529412	0.375	0.48
Total		Number	17	8	25
		%	1	1	1
Contingency table
			Diarrhoea		Total
			No	Yes
ADRA2A rs1800544	C/C	Number	6	1	7		0.484
		%	0.352941	0.125	0.28
	C/G	Number	9	6	15
		%	0.529412	0.75	0.6
	G/G	Number	2	1	3
		%	0.117647	0.125	0.12
Total		Number	17	8	25
		%	1	1	1
Contingency table
			Diarrhoea		Total
			No	Yes
APOC3 rs4520	C/C	Number	11	5	16		0.315
		%	0.647059	0.625	0.64
	C/T	Number	6	2	8
		%	0.352941	0.25	0.32
Total		Number	17	8	25
		%	1	1	1
Contingency table
			Diarrhoea		Total
			No	Yes
APOC3 rs5128	C/C	Number	14	6	20		0.525
		%	0.823529	0.75	0.8
	C/G	Number	3	2	5
		%	0.176471	0.25	0.2
Total		Number	17	8	25
		%	1	1	1
Contingency table
			Diarrhoea		Total
			No	Yes
BDNF rs6265	C/C	Number	17	5	22		0,024*
		%	1	0.625	0.88
	C/T	Number	0	3	3
		%	0	0.375	0.12
Total		Number	17	8	25
		%	1	1	1
Contingency table
			Diarrhoea		Total
			No	Yes
COMT rs13306278	C/C	Number	15	4	19		0.059
		%	0.882353	0.5	0.76
	C/T	Number	2	4	6
		%	0.117647	0.5	0.24
Total		Number	17	8	25
		%	1	1	1
Contingency table
			Diarrhoea		Total
			No	Yes
COMT rs4680	G/G	Number	9	3	12		0.534
		%	0.529412	0.375	0.48
	G/A	Number	7	5	12
		%	0.411765	0.625	0.48
	A/A	Number	1	0	1
		%	0.0588235	0	0.04
Total		Number	17	8	25
		%	1	1	1
Contingency table
			Diarrhoea		Total
			No	Yes
CYP1A2	UM	Number	15	7	22		0.704
		%	0.882353	0.875	0.88
	PM	Number	2	1	3
		%	0.117647	0.125	0.12
Total		Number	17	8	25
		%	1	1	1
Contingency table
			Diarrhoea		Total
			No	Yes
CYP2A6 rs28399433	A/A	Number	12	7	19		0.303
		%	0.705882	0.875	0.76
	A/C	Number	4	0	4
		%	0.235294	0	0.16
	C/C	Number	1	1	2
		%	0.0588235	0.125	0.08
Total		Number	17	8	25
		%	1	1	1
Contingency table
			Diarrhoea		Total
			No	Yes
CYP2B6_fen_exc	NM	Number	7	4	11		0.26
		%	0.411765	0.5	0.44
	IM	Number	10	3	13
		%	0.588235	0.375	0.52
Total		Number	17	8	25
		%	1	1	1
Contingency table
			Diarrhoea		Total
			No	Yes
CYP2B6 rs2279343	C/C	Number	4	2	6		0.32
		%	0.235294	0.25	0.24
	C/T	Number	13	5	18
		%	0.764706	0.625	0.72
	T/T	Number	0	1	1
		%	0	0.125	0.04
Total		Number	17	8	25
		%	1	1	1
Contingency table
			Diarrhoea		Total
			No	Yes
CYP2B6 rs2279345	A/A	Number	9	5	14		0.676
		%	0.529412	0.625	0.56
	A/G	Number	7	2	9
		%	0.411765	0.25	0.36
	G/G	Number	1	1	2
		%	0.0588235	0.125	0.08
Total		Number	17	8	25
		%	1	1	1
Contingency table
			Diarrhoea		Total
			No	Yes
CYP2B6 rs4803419	C/C	Number	4	5	9		0.075
		%	0.235294	0.625	0.36
	C/T	Number	13	3	16
		%	0.764706	0.375	0.64
Total		Number	17	8	25
		%	1	1	1
Contingency table
			Diarrhoea		Total
			No	Yes
CY2PC19	NM	Number	4	1	5		0.809
		%	0.235294	0.125	0.2
	IM	Number	9	5	14
		%	0.529412	0.625	0.56
	PM	Number	4	2	6
		%	0.235294	0.25	0.24
Total		Number	17	8	25
		%	1	1	1
Contingency table
			Diarrhoea		Total
			No	Yes
CYP2C9	NM	Number	15	6	21		0.382
		%	0.882353	0.75	0.84
	IM	Number	2	2	4
		%	0.117647	0.25	0.16
Total		Number	17	8	25
		%	1	1	1
Contingency table
			Diarrhoea		Total
			No	Yes
CYP2D6	UM	Number	1	1	2		0.673
		%	0.0588235	0.125	0.08
	NM	Number	13	6	19
		%	0.764706	0.75	0.76
	IM	Number	1	1	2
		%	0.0588235	0.125	0.08
	PM	Number	2	0	2
		%	0.117647	0	0.08
Total		Number	17	8	25
		%	1	1	1
Contingency table
			Diarrhoea		Total
			No	Yes
CYP3A4 22 rs35599367	C/C	Number	17	7	24		0.32
		%	1	0.875	0.96
	C/T	Number	0	1	1
		%	0	0.125	0.04
Total		Number	17	8	25
		%	1	1	1
Contingency table
			Diarrhoea		Total
			No	Yes
CYP3A5 3 rs776746	T/C	Number	4	3	7		0.393
		%	0.235294	0.375	0.28
	C/C	Number	13	5	18
		%	0.764706	0.625	0.72
Total		Number	17	8	25
		%	1	1	1
Contingency table
			Diarrhoea		Total
			No	Yes
CYP4F2 rs2108622	C/C	Number	11	5	16		0.844
		%	0.647059	0.625	0.64
	C/T	Number	5	2	7
		%	0.294118	0.25	0.28
	T/T	Number	1	1	2
		%	0.0588235	0.125	0.08
Total		Number	17	8	25
		%	1	1	1
Contingency table
			Diarrhoea		Total
			No	Yes
DRD2 rs1799732	G/G	Number	13	7	20		0.475
		%	0.764706	0.875	0.8
	G/-	Number	4	1	5
		%	0.235294	0.125	0.2
Total		Number	17	8	25
		%	1	1	1
Contingency table
			Diarrhoea		Total
			No	Yes
DRD2 rs1800497	C/C	Number	9	7	16		0.107
		%	0.529412	0.875	0.64
	C/T	Number	8	1	9
		%	0.470588	0.125	0.36
Total		Number	17	8	25
		%	1	1	1
			Diarrhoea		Total
			No	Yes
DRD2 rs6277	C/C	Number	5	1	6		0.637
		%	0.294118	0.125	0.24
	C/T	Number	8	5	13
		%	0.470588	0.625	0.52
	T/T	Number	4	2	6
		%	0.235294	0.25	0.24
Total		Number	17	8	25
		%	1	1	1
Contingency table
			Diarrhoea		Total
			No	Yes
DRD3 rs6280	T/T	Number	7	4	11		0.26
		%	0.411765	0.5	0.44
	T/C	Number	10	3	13
		%	0.588235	0.375	0.52
	C/C	Number	0	1	1
		%	0	0.125	0.04
Total		Number	17	8	25
		%	1	1	1
Contingency table
			Diarrhoea		Total
			No	Yes
EPHX1 rs2234922	A/A	Number	11	5	16		0.516
		%	0.647059	0.625	0.64
	A/G	Number	4	3	7
		%	0.235294	0.375	0.28
	G/G	Number	2	0	2
		%	0.117647	0	0.08
Total		Number	17	8	25
		%	1	1	1
Contingency table
			Diarrhoea		Total
			No	Yes
HTR2A rs6313	C/C	Number	7	5	12		0.233
		%	0.411765	0.625	0.48
	C/T	Number	8	1	9
		%	0.470588	0.125	0.36
	T/T	Number	2	2	4
		%	0.117647	0.25	0.16
Total		Number	17	8	25
		%	1	1	1
Contingency table
			Diarrhoea		Total
			No	Yes
HTR2A rs6314	C/C	Number	15	6	21		0.382
		%	0.882353	0.75	0.84
	C/T	Number	2	2	4
		%	0.117647	0.25	0.16
Total		Number	17	8	25
		%	1	1	1
Contingency table
			Diarrhoea		Total
			No	Yes
HTR2A rs7997012	G/G	Number	9	3	12		0.768
		%	0.529412	0.375	0.48
	G/A	Number	5	3	8
		%	0.294118	0.375	0.32
	A/A	Number	3	2	5
		%	0.176471	0.25	0.2
Total		Number	17	8	25
		%	1	1	1
Contingency table
			Diarrhoea		Total
			No	Yes
HTR2C rs1414334	G/G	Number	13	7	20		0.129
		%	0.764706	0.875	0.8
	G/C	Number	0	1	1
		%	0	0.125	0.04
	C/C	Number	4	0	4
		%	0.235294	0	0.16
Total		Number	17	8	25
		%	1	1	1
Contingency table
			Diarrhoea		Total
			No	Yes
HTR2C rs3813929	C/C	Number	7	5	12		0.156
		%	0.411765	0.625	0.48
	C/T	Number	4	3	7
		%	0.235294	0.375	0.28
	T/T	Number	6	0	6
		%	0.352941	0	0.24
Total		Number	17	8	25
		%	1	1	1
Contingency table
			Diarrhoea		Total
			No	Yes
HTR2C rs518147	C/C	Number	10	1	11		0.048
		%	0.588235	0.125	0.44
	C/G	Number	4	2	6
		%	0.235294	0.25	0.24
	G/G	Number	3	5	8
		%	0.176471	0.625	0.32
Total		Number	17	8	25
		%	1	1	1
Contingency table
			Diarrhoea		Total
			No	Yes
PTGS2 rs20417	C/C	Number	10	4	14		0.827
		%	0.588235	0.5	0.56
	C/G	Number	6	3	9
		%	0.352941	0.375	0.36
	G/G	Number	1	1	2
		%	0.0588235	0.125	0.08
Total		Number	17	8	25
		%	1	1	1

## Sheet: 5C) Nausea & Vomitting
Supplementary Table S5C. Results of the univariate analysis that searched for the association of genotypes and phenotypes with nausea and vomiting.
Contingency table							p value
			Nausea&Vomitting		Total
			No	Yes
ABCB1	Wt	Number	5	1	6	0.624
		%	0.238095	0.25	0.24
	Het	Number	4	0	4
		%	0.190476	0	0.16
	Mut	Number	12	3	15
		%	0.571429	0.75	0.6
Total		Number	21	4	25
		%	1	1	1
Contingency table
			Nausea&Vomitting		Total
			No	Yes
ABCB1 rs10248420	G/G	Number	1	0	1	0.487
		%	0.047619	0	0.04
	G/A	Number	11	1	12
		%	0.52381	0.25	0.48
	A/A	Number	9	3	12
		%	0.428571	0.75	0.48
Total		Number	21	4	25
		%	1	1	1
Contingency table
			Nausea&Vomitting		Total
			No	Yes
ABCB1 rs10276036	T/T	Number	8	1	9		0.768
		%	0.380952	0.25	0.36
	T/C	Number	12	3	15
		%	0.571429	0.75	0.6
	C/C	Number	1	0	1
		%	0.047619	0	0.04
Total		Number	21	4	25
		%	1	1	1
Contingency table
			Nausea&Vomitting		Total
			No	Yes
ABCB1 rs10280101	A/A	Number	13	3	16		0.542
			0.619048	0.75	0.64
	A/C		8	1	9
			0.380952	0.25	0.36
Total			21	4	25
			1	1	1
Contingency table
			Nausea&Vomitting		Total
			No	Yes
ABCB1 rs11983225	T/T	Number	13	3	16		0.542
		%	0.619048	0.75	0.64
	T/C	Number	8	1	9
		%	0.380952	0.25	0.36
Total		Number	21	4	25
		%	1	1	1
			Nausea&Vomitting		Total
			No	Yes
ABCB1 rs12720067	C/C	Number	15	3	18		0.693
		%	0.714286	0.75	0.72
	C/T	Number	6	1	7
		%	0.285714	0.25	0.28
Total		Number	21	4	25
		%	1	1	1
Contingency table
			Nausea&Vomitting		Total
			No	Yes
ABCB1 rs3842	T/T	Number	16	4	20		0.383
		%	0.761905	1	0.8
	T/C	Number	5	0	5
		%	0.238095	0	0.2
Total		Number	21	4	25
		%	1	1	1
Contingency table
			Nausea&Vomitting		Total
			No	Yes
ABCB1 rs4148737	T/T	Number	6	0	6		0.326
		%	0.285714	0	0.24
	T/C	Number	13	4	17
		%	0.619048	1	0.68
	C/C	Number	2	0	2
		%	0.0952381	0	0.08
Total		Number	21	4	25
		%	1	1	1
Contingency table
			Nausea&Vomitting		Total
			No	Yes
ABCB1 rs4728709	A/G	Number	8	0	8		0.188
		%	0.380952	0	0.32
	G/G	Number	13	4	17
		%	0.619048	1	0.68
Total		Number	21	4	25
		%	1	1	1
Contingency table
			Nausea&Vomitting		Total
			No	Yes
ABCB1 rs7787082	A/A	Number	2	0	2		0.474
		%	0.0952381	0	0.08
	A/G	Number	10	1	11
		%	0.47619	0.25	0.44
	G/G	Number	9	3	12
		%	0.428571	0.75	0.48
Total		Number	21	4	25
		%	1	1	1
Contingency table
			Nausea&Vomitting		Total
			No	Yes
ADRA2A rs1800544	C/C	Number	6	1	7		0.682
		%	0.285714	0.25	0.28
	C/G	Number	12	3	15
		%	0.571429	0.75	0.6
	G/G	Number	3	0	3
		%	0.142857	0	0.12
Total		Number	21	4	25
		%	1	1	1
Contingency table
			Nausea&Vomitting		Total
			No	Yes
APOC3 rs4520	C/C	Number	14	2	16		0.664
		%	0.666667	0.5	0.64
	C/T	Number	6	2	8
		%	0.285714	0.5	0.32
Total		Number	21	4	25
		%	1	1	1
Contingency table
			Nausea&Vomitting		Total
			No	Yes
APOC3 rs5128	C/C	Number	18	2	20
		%	0.857143	0.5	0.8
	C/G	Number	3	2	5		0.166
		%	0.142857	0.5	0.2
Total		Number	21	4	25
		%	1	1	1
Contingency table
			Nausea&Vomitting		Total
			No	Yes
BDNF rs6265	C/C	Number	19	3	22
		%	0.904762	0.75	0.88
	C/T	Number	2	1	3		0.422
		%	0.0952381	0.25	0.12
Total		Number	21	4	25
		%	1	1	1
Contingency table
			Nausea&Vomitting		Total
			No	Yes
COMT rs13306278	C/C	Number	15	4	19
		%	0.714286	1	0.76
	C/T	Number	6	0	6		0.306
		%	0.285714	0	0.24
Total		Number	21	4	25
		%	1	1	1
Contingency table
			Nausea&Vomitting		Total
			No	Yes
COMT rs4680	G/G	Number	9	3	12
		%	0.428571	0.75	0.48
	G/A	Number	11	1	12		0.487
		%	0.52381	0.25	0.48
	A/A	Number	1	0	1
		%	0.047619	0	0.04
Total		Number	21	4	25
		%	1	1	1
Contingency table
			Nausea&Vomitting		Total
			No	Yes
CYP1A2	UM	Number	19	3	22
		%	0.904762	0.75	0.88
	PM	Number	2	1	3		0.422
		%	0.0952381	0.25	0.12
Total		Number	21	4	25
		%	1	1	1
Contingency table
			Nausea&Vomitting		Total
			No	Yes
CYP2A6 rs28399433	A/A	Number	16	3	19
		%	0.761905	0.75	0.76
	A/C	Number	4	0	4		0.289
		%	0.190476	0	0.16
	C/C	Number	1	1	2
		%	0.047619	0.25	0.08
Total		Number	21	4	25
		%	1	1	1
Contingency table
			Nausea&Vomitting		Total
			No	Yes
CYP2B6_fen_exc	NM	Number	9	2	11
		%	0.428571	0.5	0.44
	IM	Number	11	2	13		0.89
		%	0.52381	0.5	0.52
Total		Number	21	4	25
		%	1	1	1
			Nausea&Vomitting		Total
			No	Yes
CY2PC19	NM	Number	4	1	5
		%	0.190476	0.25	0.2
	IM	Number	12	2	14
		%	0.571429	0.5	0.56
	PM	Number	5	1	6		0.955
		%	0.238095	0.25	0.24
Total		Number	21	4	25
		%	1	1	1
Contingency table
			Nausea&Vomitting		Total
			No	Yes
CYP2C9	NM	Number	17	4	21
		%	0.809524	1	0.84
	IM	Number	4	0	4
		%	0.190476	0	0.16
Total		Number	21	4	25		0.473
		%	1	1	1
Contingency table
			Nausea&Vomitting		Total
			No	Yes
CYP2D6	UM	Number	1	1	2
		%	0.047619	0.25	0.08
	NM	Number	17	2	19
		%	0.809524	0.5	0.76
	IM	Number	1	1	2		0.236
		%	0.047619	0.25	0.08
	PM	Number	2	0	2
		%	0.0952381	0	0.08
Total		Number	21	4	25
		%	1	1	1
Contingency table
			Nausea&Vomitting		Total
			No	Yes
CYP3A4 22 rs35599367	C/C	Number	20	4	24
		%	0.952381	1	0.96
	C/T	Number	1	0	1
		%	0.047619	0	0.04
Total		Number	21	4	25		0.84
		%	1	1	1
Contingency table
			Nausea&Vomitting		Total
			No	Yes
CYP3A5 3 rs776746	T/C	Number	5	2	7
		%	0.238095	0.5	0.28
	C/C	Number	16	2	18
		%	0.761905	0.5	0.72
Total		Number	21	4	25		0.307
		%	1	1	1
Contingency table
			Nausea&Vomitting		Total
			No	Yes
CYP4F2 rs2108622	C/C	Number	14	2	16
		%	0.666667	0.5	0.64
	C/T	Number	6	1	7
		%	0.285714	0.25	0.28
	T/T	Number	1	1	2		0.39
		%	0.047619	0.25	0.08
Total		Number	21	4	25
		%	1	1	1
Contingency table
			Nausea&Vomitting		Total
			No	Yes
DRD2 rs1799732	G/G	Number	18	2	20
		%	0.857143	0.5	0.8
	G/-	Number	3	2	5
		%	0.142857	0.5	0.2
Total		Number	21	4	25		0.166
		%	1	1	1
Contingency table
			Nausea&Vomitting		Total
			No	Yes
DRD2 rs1800497	C/C	Number	12	4	16
		%	0.571429	1	0.64
	C/T	Number	9	0	9
		%	0.428571	0	0.36
Total		Number	21	4	25		0.144
		%	1	1	1
			Nausea&Vomitting		Total		p value
			No	Yes
DRD2 rs6277	C/C	Number	5	1	6
		%	0.238095	0.25	0.24
	C/T	Number	11	2	13
		%	0.52381	0.5	0.52
	T/T	Number	5	1	6		0.996
		%	0.238095	0.25	0.24
Total		Number	21	4	25
		%	1	1	1
Contingency table
			Nausea&Vomitting		Total
			No	Yes
DRD3 rs6280	T/T	Number	4	2	6
		%	0.190476	0.5	0.24
	T/C	Number	8	2	10
		%	0.380952	0.5	0.4
	C/C	Number	9	0	9		0.204
		%	0.428571	0	0.36
Total		Number	21	4	25
		%	1	1	1
Contingency table
			Nausea&Vomitting		Total
			No	Yes
EPHX1 rs1051740	T/T	Number	9	2	11
		%	0.428571	0.5	0.44
	T/C	Number	11	2	13
		%	0.52381	0.5	0.52
	C/C	Number	1	0	1		0.89
		%	0.047619	0	0.04
Total		Number	21	4	25
		%	1	1	1
			Nausea&Vomitting		Total
			No	Yes
EPHX1 rs2234922	A/A	Number	13	3	16
		%	0.619048	0.75	0.64
	A/G	Number	7	0	7
		%	0.333333	0	0.28
	G/G	Number	1	1	2		0.208
		%	0.047619	0.25	0.08
Total		Number	21	4	25
		%	1	1	1
Contingency table
			Nausea&Vomitting		Total
			No	Yes
HTR2A rs6313	C/C	Number	9	3	12
		%	0.428571	0.75	0.48
	C/T	Number	8	1	9
		%	0.380952	0.25	0.36
	T/T	Number	4	0	4		0.439
		%	0.190476	0	0.16
Total		Number	21	4	25
		%	1	1	1
Contingency table
			Nausea&Vomitting		Total
			No	Yes
HTR2A rs6314	C/C	Number	19	2	21
		%	0.904762	0.5	0.84
	C/T	Number	2	2	4
		%	0.0952381	0.5	0.16
Total		Number	21	4	25		0.106
		%	1	1	1
Contingency table
			Nausea&Vomitting		Total
			No	Yes
HTR2A rs7997012	G/G	Number	10	2	12
		%	0.47619	0.5	0.48
	G/A	Number	7	1	8
		%	0.333333	0.25	0.32
	A/A	Number	4	1	5		0.934
		%	0.190476	0.25	0.2
Total		Number	21	4	25
		%	1	1	1
Contingency table
			Nausea&Vomitting		Total
			No	Yes
HTR2C rs1414334	G/G	Number	17	3	20
		%	0.809524	0.75	0.8
	G/C	Number	1	0	1
		%	0.047619	0	0.04
	C/C	Number	3	1	4		0.8
		%	0.142857	0.25	0.16
Total		Number	21	4	25
		%	1	1	1
Contingency table
			Nausea&Vomitting		Total
			No	Yes
HTR2C rs3813929	C/C	Number	9	3	12
		%	0.428571	0.75	0.48
	C/T	Number	7	0	7
		%	0.333333	0	0.28
	T/T	Number	5	1	6		0.357
		%	0.238095	0.25	0.24
Total		Number	21	4	25
		%	1	1	1
Contingency table
			Nausea&Vomitting		Total
			No	Yes
HTR2C rs518147	C/C	Number	9	2	11
		%	0.428571	0.5	0.44
	C/G	Number	6	0	6
		%	0.285714	0	0.24
	G/G	Number	6	2	8		0.435
		%	0.285714	0.5	0.32
Total		Number	21	4	25
		%	1	1	1
Contingency table
			Nausea&Vomitting		Total
			No	Yes
PTGS2 rs20417	C/C	Number	13	1	14
		%	0.619048	0.25	0.56
	C/G	Number	7	2	9
		%	0.333333	0.5	0.36
	G/G	Number	1	1	2		0.247
		%	0.047619	0.25	0.08
Total		Number	21	4	25
		%	1	1	1

## Sheet: 5D) Headache
Supplementary Table S5D. Results of the univariate analysis that searched for the association of genotypes and phenotypes with headaches.
Contingency table
			Headache		Total
			No	Yes			p value
ABCB1	Wt	Number	4	2	6		0.827
		%	0.285714	0.181818	0.24
	Het	Number	2	2	4
		%	0.142857	0.181818	0.16
	Mut	Number	8	7	15
		%	0.571429	0.636364	0.6
Total		Number	14	11	25
		%	1	1	1
Contingency table
			Headache		Total
			No	Yes
ABCB1 rs10248420	G/G	Number	1	0	1		0.31
		%	0.0714286	0	0.04
	G/A	Number	8	4	12
		%	0.571429	0.363636	0.48
	A/A	Number	5	7	12
		%	0.357143	0.636364	0.48
Total		Number	14	11	25
		%	1	1	1
Contingency table
			Headache		Total
			No	Yes
ABCB1 rs10276036	T/T	Number	6	3	9		0.421
		%	0.428571	0.272727	0.36
	T/C	Number	8	7	15
		%	0.571429	0.636364	0.6
	C/C	Number	0	1	1
		%	0	0.0909091	0.04
Total		Number	14	11	25
		%	1	1	1
Contingency table
			Headache		Total
			No	Yes
ABCB1 rs10280101	A/A	Number	7	9	16		0.11
			0.5	0.818182	0.64
	A/C		7	2	9
			0.5	0.181818	0.36
Total			14	11	25
			1	1	1
Contingency table
			Headache		Total
			No	Yes
ABCB1 rs11983225	T/T	Number	7	9	16		0.11
		%	0.5	0.818182	0.64
	T/C	Number	7	2	9
		%	0.5	0.181818	0.36
Total		Number	14	11	25
		%	1	1	1
			Headache		Total
			No	Yes
ABCB1 rs12720067	C/C	Number	9	9	18		0.305
		%	0.642857	0.818182	0.72
	C/T	Number	5	2	7
		%	0.357143	0.181818	0.28
Total		Number	14	11	25
		%	1	1	1
Contingency table
			Headache		Total
			No	Yes
ABCB1 rs3842	T/T	Number	10	10	20		0.245
		%	0.714286	0.909091	0.8
	T/C	Number	4	1	5
		%	0.285714	0.0909091	0.2
Total		Number	14	11	25
		%	1	1	1
Contingency table
			Headache		Total
			No	Yes
ABCB1 rs4148737	T/T	Number	4	2	6		0.237
		%	0.285714	0.181818	0.24
	T/C	Number	10	7	17
		%	0.714286	0.636364	0.68
	C/C	Number	0	2	2
		%	0	0.181818	0.08
Total		Number	14	11	25
		%	1	1	1
Contingency table
			Headache		Total
			No	Yes
ABCB1 rs4728709	A/G	Number	5	3	8		0.496
		%	0.357143	0.272727	0.32
	G/G	Number	9	8	17
		%	0.642857	0.727273	0.68
Total		Number	14	11	25
		%	1	1	1
Contingency table
			Headache		Total
			No	Yes
ABCB1 rs7787082	A/A	Number	2	0	2		0.243
		%	0.142857	0	0.08
	A/G	Number	7	4	11
		%	0.5	0.363636	0.44
	G/G	Number	5	7	12
		%	0.357143	0.636364	0.48
Total		Number	14	11	25
		%	1	1	1
Contingency table
			Headache		Total
			No	Yes
ADRA2A rs1800544	C/C	Number	4	3	7		0.911
		%	0.285714	0.272727	0.28
	C/G	Number	8	7	15
		%	0.571429	0.636364	0.6
	G/G	Number	2	1	3
		%	0.142857	0.0909091	0.12
Total		Number	14	11	25
		%	1	1	1
Contingency table
			Headache		Total
			No	Yes
APOC3 rs4520	C/C	Number	10	6	16		0.435
		%	0.714286	0.545455	0.64
	C/T	Number	4	4	8
		%	0.285714	0.363636	0.32
	T/T	Number	0	1	1
		%	0	0.0909091	0.04
Total		Number	14	11	25
		%	1	1	1
Contingency table
			Headache		Total
			No	Yes
APOC3 rs5128	C/C	Number	12	8	20		0.378
		%	0.857143	0.727273	0.8
	C/G	Number	2	3	5
		%	0.142857	0.272727	0.2
Total		Number	14	11	25
		%	1	1	1
Contingency table
			Headache		Total
			No	Yes
BDNF rs6265	C/C	Number	13	9	22		0.407
		%	0.928571	0.818182	0.88
	C/T	Number	1	2	3
		%	0.0714286	0.181818	0.12
Total		Number	14	11	25
		%	1	1	1
Contingency table
			Headache		Total
			No	Yes
COMT rs13306278	C/C	Number	11	8	19		0.548
		%	0.785714	0.727273	0.76
	C/T	Number	3	3	6
		%	0.214286	0.272727	0.24
Total		Number	14	11	25
		%	1	1	1
Contingency table
			Headache		Total
			No	Yes
COMT rs4680	G/G	Number	8	4	12		0.31
		%	0.571429	0.363636	0.48
	G/A	Number	5	7	12
		%	0.357143	0.636364	0.48
	A/A	Number	1	0	1
		%	0.0714286	0	0.04
Total		Number	14	11	25
		%	1	1	1
Contingency table
			Headache		Total
			No	Yes
CYP1A2	UM	Number	13	9	22		0.407
		%	0.928571	0.818182	0.88
	PM	Number	1	2	3
		%	0.0714286	0.181818	0.12
Total		Number	14	11	25
		%	1	1	1
Contingency table
			Headache		Total
			No	Yes
CYP2A6 rs28399433	A/A	Number	10	9	19		0.704
		%	0.714286	0.818182	0.76
	A/C	Number	3	1	4
		%	0.214286	0.0909091	0.16
	C/C	Number	1	1	2
		%	0.0714286	0.0909091	0.08
Total		Number	14	11	25
		%	1	1	1
Contingency table
			Headache		Total
			No	Yes
CYP2B6_fen_exc	NM	Number	4	7	11		0.071
		%	0.285714	0.636364	0.44
	IM	Number	10	3	13
		%	0.714286	0.272727	0.52
	PM		0	1	1
			0	0.0909091	0.04
Total		Number	14	11	25
		%	1	1	1
			Headache		Total
			No	Yes
CYP2B6 rs4803419	C/C	Number	2	7	9		0.017
		%	0.142857	0.636364	0.36
	C/T	Number	12	4	16
		%	0.857143	0.363636	0.64
Total		Number	14	11	25
		%	1	1	1
Contingency table
			Headache		Total
			No	Yes
CYP2C9	NM	Number	12	9	21		0.604
		%	0.857143	0.818182	0.84
	IM	Number	2	2	4
		%	0.142857	0.181818	0.16
Total		Number	14	11	25
		%	1	1	1
Contingency table
			Headache		Total
			No	Yes
CYP2D6	UM	Number	1	1	2		0.392
		%	0.0714286	0.0909091	0.08
	NM	Number	12	7	19
		%	0.857143	0.636364	0.76
	IM	Number	0	2	2
		%	0	0.181818	0.08
	PM	Number	1	1	2
		%	0.0714286	0.0909091	0.08
Total		Number	14	11	25
		%	1	1	1
Contingency table
			Headache		Total
			No	Yes
CYP3A4 22 rs35599367	C/C	Number	14	10	24		0.44
		%	1	0.909091	0.96
	C/T	Number	0	1	1
		%	0	0.0909091	0.04
Total		Number	14	11	25
		%	1	1	1
Contingency table
			Headache		Total
			No	Yes
CYP3A5 3 rs776746	T/C	Number	2	5	7		0.102
		%	0.142857	0.454545	0.28
	C/C	Number	12	6	18
		%	0.857143	0.545455	0.72
Total		Number	14	11	25
		%	1	1	1
Contingency table
			Headache		Total
			No	Yes
CYP4F2 rs2108622	C/C	Number	8	8	16		0.625
		%	0.571429	0.727273	0.64
	C/T	Number	5	2	7
		%	0.357143	0.181818	0.28
	T/T	Number	1	1	2
		%	0.0714286	0.0909091	0.08
Total		Number	14	11	25
		%	1	1	1
Contingency table
			Headache		Total
			No	Yes
DRD2 rs1799732	G/G	Number	12	8	20		0.378
		%	0.857143	0.727273	0.8
	G/-	Number	2	3	5
		%	0.142857	0.272727	0.2
Total		Number	14	11	25
		%	1	1	1
Contingency table
			Headache		Total
			No	Yes
DRD2 rs1800497	C/C	Number	6	10	16		0.017
		%	0.428571	0.909091	0.64
	C/T	Number	8	1	9
		%	0.571429	0.0909091	0.36
Total		Number	14	11	25
		%	1	1	1
			Headache		Total
			No	Yes
DRD2 rs6277	C/C	Number	4	2	6		0.823
		%	0.285714	0.181818	0.24
	C/T	Number	7	6	13
		%	0.5	0.545455	0.52
	T/T	Number	3	3	6
		%	0.214286	0.272727	0.24
Total		Number	14	11	25
		%	1	1	1
Contingency table
			Headache		Total
			No	Yes
DRD3 rs6280	T/T	Number	3	3	6		0.723
		%	0.214286	0.272727	0.24
	T/C	Number	5	5	10
		%	0.357143	0.454545	0.4
	C/C	Number	6	3	9
		%	0.428571	0.272727	0.36
Total		Number	14	11	25
		%	1	1	1
Contingency table
			Headache		Total
			No	Yes
EPHX1 rs1051740	T/T	Number	7	4	11		0.459
		%	0.5	0.363636	0.44
	T/C	Number	6	7	13
		%	0.428571	0.636364	0.52
	C/C	Number	1	0	1
		%	0.0714286	0	0.04
Total		Number	14	11	25
		%	1	1	1
			Headache		Total
			No	Yes
EPHX1 rs2234922	A/A	Number	9	7	16		0.983
		%	0.642857	0.636364	0.64
	A/G	Number	4	3	7
		%	0.285714	0.272727	0.28
	G/G	Number	1	1	2
		%	0.0714286	0.0909091	0.08
Total		Number	14	11	25
		%	1	1	1
Contingency table
			Headache		Total
			No	Yes
HTR2A rs6313	C/C	Number	5	7	12		0.367
		%	0.357143	0.636364	0.48
	C/T	Number	6	3	9
		%	0.428571	0.272727	0.36
	T/T	Number	3	1	4
		%	0.214286	0.0909091	0.16
Total		Number	14	11	25
		%	1	1	1
Contingency table
			Headache		Total
			No	Yes
HTR2A rs6314	C/C	Number	12	9	21		0.604
		%	0.857143	0.818182	0.84
	C/T	Number	2	2	4
		%	0.142857	0.181818	0.16
Total		Number	14	11	25
		%	1	1	1
Contingency table
			Headache		Total
			No	Yes
HTR2A rs7997012	G/G	Number	6	6	12		0.482
		%	0.428571	0.545455	0.48
	G/A	Number	4	4	8
		%	0.285714	0.363636	0.32
	A/A	Number	4	1	5
		%	0.285714	0.0909091	0.2
Total		Number	14	11	25
		%	1	1	1
Contingency table
			Headache		Total
			No	Yes
HTR2C rs1414334	G/G	Number	11	9	20		0.393
		%	0.785714	0.818182	0.8
	G/C	Number	0	1	1
		%	0	0.0909091	0.04
	C/C	Number	3	1	4
		%	0.214286	0.0909091	0.16
Total		Number	14	11	25
		%	1	1	1
Contingency table
			Headache		Total
			No	Yes
HTR2C rs3813929	C/C	Number	7	5	12		0.672
		%	0.5	0.454545	0.48
	C/T	Number	3	4	7
		%	0.214286	0.363636	0.28
	T/T	Number	4	2	6
		%	0.285714	0.181818	0.24
Total		Number	14	11	25
		%	1	1	1
Contingency table
			Headache		Total
			No	Yes
HTR2C rs518147	C/C	Number	7	4	11		0.793
		%	0.5	0.363636	0.44
	C/G	Number	3	3	6
		%	0.214286	0.272727	0.24
	G/G	Number	4	4	8
		%	0.285714	0.363636	0.32
Total		Number	14	11	25
		%	1	1	1
Contingency table
			Headache		Total
			No	Yes
PTGS2 rs20417	C/C	Number	9	5	14		0.635
		%	0.642857	0.454545	0.56
	C/G	Number	4	5	9
		%	0.285714	0.454545	0.36
	G/G	Number	1	1	2
		%	0.0714286	0.0909091	0.08
Total		Number	14	11	25
		%	1	1	1

## Sheet: 5E) Dizziness
Supplementary Table S5E. Results of the univariate analysis that searched for the association of genotypes and phenotypes with dizziness.
Contingency table
			Dizziness		Total		p value
			No	Yes
ABCB1	Wt	Number	3	3	6		0.732
		%	0.3	0.2	0.24
	Het	Number	1	3	4
		%	0.1	0.2	0.16
	Mut	Number	6	9	15
		%	0.6	0.6	0.6
Total		Number	10	15	25
		%	1	1	1
Contingency table
			Dizziness		Total
			No	Yes
ABCB1 rs10248420	G/G	Number	1	0	1		0.42
		%	0.1	0	0.04
	G/A	Number	5	7	12
		%	0.5	0.466667	0.48
	A/A	Number	4	8	12
		%	0.4	0.533333	0.48
Total		Number	10	15	25
		%	1	1	1
Contingency table
			Dizziness		Total
			No	Yes
ABCB1 rs10276036	T/T	Number	4	5	9		0.69
		%	0.4	0.333333	0.36
	T/C	Number	6	9	15
		%	0.6	0.6	0.6
	C/C	Number	0	1	1
		%	0	0.0666667	0.04
Total		Number	10	15	25
		%	1	1	1
Contingency table
			Dizziness		Total
			No	Yes
ABCB1 rs10280101	A/A	Number	5	11	16		0.222
			0.5	0.733333	0.64
	A/C		5	4	9
			0.5	0.266667	0.36
Total			10	15	25
			1	1	1
Contingency table
			Dizziness		Total
			No	Yes
ABCB1 rs11983225	T/T	Number	5	11	16		0.222
		%	0.5	0.733333	0.64
	T/C	Number	5	4	9
		%	0.5	0.266667	0.36
Total		Number	10	15	25
		%	1	1	1
			Dizziness		Total
			No	Yes
ABCB1 rs12720067	C/C	Number	7	11	18		0.601
		%	0.7	0.733333	0.72
	C/T	Number	3	4	7
		%	0.3	0.266667	0.28
Total		Number	10	15	25
		%	1	1	1
Contingency table
			Dizziness		Total
			No	Yes
ABCB1 rs3842	T/T	Number	8	12	20		0.687
		%	0.8	0.8	0.8
	T/C	Number	2	3	5
		%	0.2	0.2	0.2
Total		Number	10	15	25
		%	1	1	1
Contingency table
			Dizziness		Total
			No	Yes
ABCB1 rs4148737	T/T	Number	3	3	6		0.451
		%	0.3	0.2	0.24
	T/C	Number	7	10	17
		%	0.7	0.666667	0.68
	C/C	Number	0	2	2
		%	0	0.133333	0.08
Total		Number	10	15	25
		%	1	1	1
Contingency table
			Dizziness		Total
			No	Yes
ABCB1 rs4728709	A/G	Number	4	4	8		0.393
		%	0.4	0.266667	0.32
	G/G	Number	6	11	17
		%	0.6	0.733333	0.68
Total		Number	10	15	25
		%	1	1	1
Contingency table
			Dizziness		Total
			No	Yes
ABCB1 rs7787082	A/A	Number	2	0	2		0.194
		%	0.2	0	0.08
	A/G	Number	4	7	11
		%	0.4	0.466667	0.44
	G/G	Number	4	8	12
		%	0.4	0.533333	0.48
Total		Number	10	15	25
		%	1	1	1
Contingency table
			Dizziness		Total
			No	Yes
ADRA2A rs1800544	C/C	Number	4	3	7		0.551
		%	0.4	0.2	0.28
	C/G	Number	5	10	15
		%	0.5	0.666667	0.6
	G/G	Number	1	2	3
		%	0.1	0.133333	0.12
Total		Number	10	15	25
		%	1	1	1
Contingency table
			Dizziness		Total
			No	Yes
APOC3 rs4520	C/C	Number	7	9	16		0.677
		%	0.7	0.6	0.64
	C/T	Number	3	5	8
		%	0.3	0.333333	0.32
	T/T	Number	0	1	1
		%	0	0.0666667	0.04
Total		Number	10	15	25
		%	1	1	1
Contingency table
			Dizziness		Total
			No	Yes
APOC3 rs5128	C/C	Number	8	12	20		0.687
		%	0.8	0.8	0.8
	C/G	Number	2	3	5
		%	0.2	0.2	0.2
Total		Number	10	15	25
		%	1	1	1
Contingency table
			Dizziness		Total
			No	Yes
BDNF rs6265	C/C	Number	10	12	22		0.198
		%	1	0.8	0.88
	C/T	Number	0	3	3
		%	0	0.2	0.12
Total		Number	10	15	25
		%	1	1	1
Contingency table
			Dizziness		Total
			No	Yes
COMT rs13306278	C/C	Number	9	10	19		0.198
		%	0.9	0.666667	0.76
	C/T	Number	1	5	6
		%	0.1	0.333333	0.24
Total		Number	10	15	25
		%	1	1	1
Contingency table
			Dizziness		Total
			No	Yes
COMT rs4680	G/G	Number	6	6	12		0.21
		%	0.6	0.4	0.48
	G/A	Number	3	9	12
		%	0.3	0.6	0.48
	A/A	Number	1	0	1
		%	0.1	0	0.04
Total		Number	10	15	25
		%	1	1	1
Contingency table
			Dizziness		Total
			No	Yes
CYP1A2	UM	Number	9	13	22		0.654
		%	0.9	0.866667	0.88
	PM	Number	1	2	3
		%	0.1	0.133333	0.12
Total		Number	10	15	25
		%	1	1	1
Contingency table
			Dizziness		Total
			No	Yes
CYP2A6 rs28399433	A/A	Number	7	12	19		0.848
		%	0.7	0.8	0.76
	A/C	Number	2	2	4
		%	0.2	0.133333	0.16
	C/C	Number	1	1	2
		%	0.1	0.0666667	0.08
Total		Number	10	15	25
		%	1	1	1
Contingency table
			Dizziness		Total
			No	Yes
CYP2B6_fen_exc	NM	Number	3	8	11		0.294
		%	0.3	0.533333	0.44
	IM	Number	7	6	13
		%	0.7	0.4	0.52
	PM		0	1	1
			0	0.0666667	0.04
Total		Number	10	15	25
		%	1	1	1
			Dizziness		Total
			No	Yes
CYP2B6 rs2279343	A/A	Number	2	4	6		0.629
		%	0.2	0.266667	0.24
	A/G	Number	8	10	18
		%	0.8	0.666667	0.72
	G/G	Number	0	1	1
		%	0	0.0666667	0.04
Total		Number	10	15	25
		%	1	1	1
			Dizziness		Total
			No	Yes
CYP2B6 rs4803419	C/C	Number	7	7	14		0.353
		%	0.7	0.466667	0.56
	C/T	Number	3	6	9
		%	0.3	0.4	0.36
			0	2	2
			0	0.133333	0.08
Total		Number	10	15	25
		%	1	1	1
			Dizziness		Total
			No	Yes
CYP2B6 rs4803419	1	Number	1	8	9		0.034
		%	0.1	0.533333	0.36
	2	Number	9	7	16
		%	0.9	0.466667	0.64
Total		Number	10	15	25
		%	1	1	1
			Dizziness		Total
			No	Yes
CY2PC19	UM	Number	3	2	5		0.397
		%	0.3	0.133333	0.2
	NM	Number	4	10	14
		%	0.4	0.666667	0.56
	IM	Number	3	3	6
		%	0.3	0.2	0.24
Total		Number	10	15	25
		%	1	1	1
Contingency table
			Dizziness		Total
			No	Yes
CYP2C9	NM	Number	9	12	21		0.468
		%	0.9	0.8	0.84
	IM	Number	1	3	4
		%	0.1	0.2	0.16
Total		Number	10	15	25
		%	1	1	1
Contingency table
			Dizziness		Total
			No	Yes
CYP2D6	UM	Number	1	1	2		0.365
		%	0.1	0.0666667	0.08
	NM	Number	9	10	19
		%	0.9	0.666667	0.76
	IM	Number	0	2	2
		%	0	0.133333	0.08
	PM	Number	0	2	2
		%	0	0.133333	0.08
Total		Number	10	15	25
		%	1	1	1
Contingency table
			Dizziness		Total
			No	Yes
CYP3A4 22 rs35599367	C/C	Number	10	14	24		0.6
		%	1	0.933333	0.96
	C/T	Number	0	1	1
		%	0	0.0666667	0.04
Total		Number	10	15	25
		%	1	1	1
Contingency table
			Dizziness		Total
			No	Yes
CYP3A5 3 rs776746	T/C	Number	1	6	7		0.118
		%	0.1	0.4	0.28
	C/C	Number	9	9	18
		%	0.9	0.6	0.72
Total		Number	10	15	25
		%	1	1	1
Contingency table
			Dizziness		Total
			No	Yes
CYP4F2 rs2108622	C/C	Number	5	11	16		0.484
		%	0.5	0.733333	0.64
	C/T	Number	4	3	7
		%	0.4	0.2	0.28
	T/T	Number	1	1	2
		%	0.1	0.0666667	0.08
Total		Number	10	15	25
		%	1	1	1
Contingency table
			Dizziness		Total
			No	Yes
DRD2 rs1799732	G/G	Number	9	11	20		0.313
		%	0.9	0.733333	0.8
	G/-	Number	1	4	5
		%	0.1	0.266667	0.2
Total		Number	10	15	25
		%	1	1	1
Contingency table
			Dizziness		Total
			No	Yes
DRD2 rs1800497	C/C	Number	3	13	16		0No7*
		%	0.3	0.866667	0.64
	C/T	Number	7	2	9
		%	0.7	0.133333	0.36
Total		Number	10	15	25
		%	1	1	1
			Dizziness		Total
			No	Yes
DRD2 rs6277	C/C	Number	2	4	6		0.808
		%	0.2	0.266667	0.24
	C/T	Number	6	7	13
		%	0.6	0.466667	0.52
	T/T	Number	2	4	6
		%	0.2	0.266667	0.24
Total		Number	10	15	25
		%	1	1	1
Contingency table
			Dizziness		Total
			No	Yes
DRD3 rs6280	T/T	Number	2	4	6		0.488
		%	0.2	0.266667	0.24
	T/C	Number	3	7	10
		%	0.3	0.466667	0.4
	C/C	Number	5	4	9
		%	0.5	0.266667	0.36
Total		Number	10	15	25
		%	1	1	1
Contingency table
			Dizziness		Total
			No	Yes
EPHX1 rs1051740	T/T	Number	7	4	11		0.092
		%	0.7	0.266667	0.44
	T/C	Number	3	10	13
		%	0.3	0.666667	0.52
	C/C	Number	0	1	1
		%	0	0.0666667	0.04
Total		Number	10	15	25
		%	1	1	1
			Dizziness		Total
			No	Yes
EPHX1 rs2234922	A/A	Number	7	9	16		0.757
		%	0.7	0.6	0.64
	A/G	Number	2	5	7
		%	0.2	0.333333	0.28
	G/G	Number	1	1	2
		%	0.1	0.0666667	0.08
Total		Number	10	15	25
		%	1	1	1
Contingency table
			Dizziness		Total
			No	Yes
HTR2A rs6313	C/C	Number	2	10	12		0.062
		%	0.2	0.666667	0.48
	C/T	Number	6	3	9
		%	0.6	0.2	0.36
	T/T	Number	2	2	4
		%	0.2	0.133333	0.16
Total		Number	10	15	25
		%	1	1	1
Contingency table
			Dizziness		Total
			No	Yes
HTR2A rs6314	C/C	Number	9	12	21		0.468
		%	0.9	0.8	0.84
	C/T	Number	1	3	4
		%	0.1	0.2	0.16
Total		Number	10	15	25
		%	1	1	1
Contingency table
			Dizziness		Total
			No	Yes
HTR2A rs7997012	G/G	Number	5	7	12		0.983
		%	0.5	0.466667	0.48
	G/A	Number	3	5	8
		%	0.3	0.333333	0.32
	A/A	Number	2	3	5
		%	0.2	0.2	0.2
Total		Number	10	15	25
		%	1	1	1
Contingency table
			Dizziness		Total
			No	Yes
HTR2C rs1414334	G/G	Number	7	13	20		0.233
		%	0.7	0.866667	0.8
	G/C	Number	0	1	1
		%	0	0.0666667	0.04
	C/C	Number	3	1	4
		%	0.3	0.0666667	0.16
Total		Number	10	15	25
		%	1	1	1
Contingency table
			Dizziness		Total
			No	Yes
HTR2C rs3813929	C/C	Number	5	7	12		0.156
		%	0.5	0.466667	0.48
	C/T	Number	1	6	7
		%	0.1	0.4	0.28
	T/T	Number	4	2	6
		%	0.4	0.133333	0.24
Total		Number	10	15	25
		%	1	1	1
Contingency table
			Dizziness		Total
			No	Yes
HTR2C rs518147	C/C	Number	7	4	11		0.097
		%	0.7	0.266667	0.44
	C/G	Number	1	5	6
		%	0.1	0.333333	0.24
	G/G	Number	2	6	8
		%	0.2	0.4	0.32
Total		Number	10	15	25
		%	1	1	1
Contingency table
			Dizziness		Total
			No	Yes
PTGS2 rs20417	C/C	Number	6	8	14		0.862
		%	0.6	0.533333	0.56
	C/G	Number	3	6	9
		%	0.3	0.4	0.36
	G/G	Number	1	1	2
		%	0.1	0.0666667	0.08
Total		Number	10	15	25
		%	1	1	1
