# Supplementary material for: Pharmacogenetics of Donepezil and Memantine in Healthy Subjects
Source: J Pers Med. 2022 May 13;12(5):788. doi: 10.3390/jpm12050788 (PMC9145014; doi:10.3390/jpm12050788)
Supplement: Supplementary file 1 [file jpm-12-00788-s001.zip › 5 Supplementart Table 6 revised.xlsx]

## Sheet: 6A) Multivariate ADRs
Table S6A) Multivariate analysis of the presence of adverse drug reactions
Summary of the model
Step	Logarithm of the likelihood -2	Cox and Snell R2	Nagelkerke R2
1	9226	0.172	0.402
Hosmer and Lemeshow test
Step	Chi-squared	Significance
1	0	1
	Standardized β coefficients
	Standardized β coefficients	Confidence interval Lower limit	Confidence interval Upper limit	Significance	Bonferroni significance threshold	Outcome Bonferroni	RANK	Holm significance threshold	Holm Outcome	FDR adjusted p value	FDR Outcome
rs20417 (PTGS2)	3.56914e+08	0		0.998	0.017	NON SIG	2	0.025	NON SIG	1	NON SIG
Sex	0.4	0.016	10.017	0.577	0.017	NON SIG	1	0.017	NON SIG	1	NON SIG
Race	1.38864e+08	0		0.998	0.017	NON SIG	3	0.05	NON SIG	1	NON SIG
Constante	0			0.998

## Sheet: 6B) Multivariate diarrhoea
Table S6B) Multivariate analysis of the presence of diarrhoea
Summary of the model
Step	Logarithm of the likelihood -2	Cox and Snell R2	Nagelkerke R2
1	16.13	0.456	0.638
Hosmer and Lemeshow test
Step	Chi-squared	Significance
1	0	1
	Standardized β coefficients
	Standardized β coefficients	Confidence interval Lower limit	Confidence interval Upper limit	Significance	Bonferroni significance threshold	Outcome Bonferroni	RANK	Holm significance threshold	Holm Outcome	FDR adjusted p value	FDR Outcome
Sex	1.667	0.073	37.727	0.748	0.0125	NON SIG	1	0.0125	NON SIG	1	NON SIG
Race	0.599	0.026	13.581	0.748	0.0125	NON SIG	2	0.017	NON SIG	1	NON SIG
rs6265 (BDNF)	5.15198e+17	0	0	0.998	0.0125	NON SIG	3	0.025	NON SIG	1	NON SIG
rs518147 (HTR2C)	1.40192e+10	0	0	0.998	0.0125	NON SIG	4	0.05	NON SIG	0.998	NON SIG
Constant	0	0	0	0.998

## Sheet: 6C) Multivariate headache
Table S6C) Multivariate analysis of headache
Summary of the model
Step	Logarithm of the likelihood -2	Cox and Snell R2	Nagelkerke R2
1	23.396	0.353	0.473
a. La estimación ha terminado en el número de iteración 5 porque las estimaciones de parámetro han cambiado en menos de .001.
Hosmer and Lemeshow test
Step	Chi-squared	Significance
1	4.78887	0.442
	Standardized β coefficients
	Standardized β coefficients	Confidence interval Lower limit	Confidence interval Upper limit	Significance	Bonferroni significance threshold	Outcome Bonferroni	RANK	Holm significance threshold	Holm Outcome	FDR adjusted p value	FDR Outcome
Sex	0.562	0.066	4.75	0.597	0.0125	NON SIG	1	0.0125	NON SIG	0.412	NON SIG
Race	0.634	0.037	10693	0.751	0.0125	NON SIG	2	0.017	NON SIG	0.232	NON SIG
rs4802419 (CYP2B6)	0.181	0.021	1527	0.116	0.0125	NON SIG	3	0.025	NON SIG	0.796	NON SIG
rs1800497 (DRD2)	0.102	0.006	1592	0.103	0.0125	NON SIG	4	0.05	NON SIG	0.751	NON SIG
Constant	445545	0	0	0.023

## Sheet: 6D) Multivariate dizziness
Table S6D) Multivariate analysis of dizziness
Summary of the model
Step	Logarithm of the likelihood -2	Cox and Snell R2	Nagelkerke R2
1	19.248	0.438	0.592
Hosmer and Lemeshow test
Step	Chi-squared	Significance
1	1.974	0.853
	Standardized β coefficients
	Standardized β coefficients	Confidence interval Lower limit	Confidence interval Upper limit	Significance	Bonferroni significance threshold	Outcome Bonferroni	RANK	Holm significance threshold	Holm Outcome	FDR adjusted p value	FDR Outcome
Sex	0.127	0.01	1.597	0.11	0.0125	NON SIG	2	0.017	NON SIG	0.212	NON SIG
Race	0.408	0.011	14.724	0.624	0.0125	NON SIG	4	0.05	NON SIG	0.22	NON SIG
rs4802419 (CYP2B6)	0.325	0.021	4.819	0.414	0.0125	NON SIG	3	0.025	NON SIG	0.552	NON SIG
rs1800497 (DRD2)	0.057	0.003	1.041	0.053	0.0125	NON SIG	1	0.0125	NON SIG	0.624	NON SIG
Constant	3648.05	0	0	0.018
